# Supplementary material for: ﻿First morphological description of the larval stages of three Microtendipes species (Diptera, Chironomidae) from South China with molecular confirmation
Source: Zookeys. 2025 Oct 9;1255:27–40. doi: 10.3897/zookeys.1255.161652 (PMC12531824; doi:10.3897/zookeys.1255.161652)
Supplement: XML Treatment for Microtendipes robustus [file zookeys.1255.161652-treatment3.xml]

<!DOCTYPE tp:taxon-treatment
  PUBLIC "-//TaxonX//DTD Taxonomic Treatment Publishing DTD v0 20100105//EN" "tax-treatment-NSO.dtd">
<tp:taxon-treatment xmlns:tp="http://www.plazi.org/taxpub"><tp:treatment-meta><kwd-group><label>Taxon classification</label><kwd>
                <named-content content-type="kingdom">Animalia</named-content>
              </kwd><kwd>
                <named-content content-type="order">Diptera</named-content>
              </kwd><kwd>
                <named-content content-type="family">Chironomidae</named-content>
              </kwd></kwd-group><mixed-citation publication-type="journal"><person-group><name><surname>Jin</surname><given-names>Haobo</given-names></name><name><surname>Wang</surname><given-names>Yiyi</given-names></name><name><surname>Song</surname><given-names>Chao</given-names></name><name><surname>Qi</surname><given-names>Xin</given-names></name></person-group><article-title>﻿First morphological description of the larval stages of three <italic><tp:taxon-name><tp:taxon-name-part taxon-name-part-type="genus" reg="Microtendipes">Microtendipes</tp:taxon-name-part></tp:taxon-name></italic> species (<tp:taxon-name><tp:taxon-name-part taxon-name-part-type="order">Diptera</tp:taxon-name-part></tp:taxon-name>, <tp:taxon-name><tp:taxon-name-part taxon-name-part-type="family">Chironomidae</tp:taxon-name-part></tp:taxon-name>) from South China with molecular confirmation</article-title><source>Zookeys</source><day>09</day><month>10</month><year>2025</year><volume>1255</volume><fpage>27</fpage><lpage>40</lpage><pub-id pub-id-type="doi">10.3897/zookeys.1255.161652</pub-id></mixed-citation></tp:treatment-meta><tp:nomenclature><label>﻿</label><tp:taxon-name><object-id xmlns:xlink="http://www.w3.org/1999/xlink" content-type="arpha" xlink:type="simple">A6D2358A-FD95-56BB-BD27-18BC432B3B56</object-id>
              <tp:taxon-name-part taxon-name-part-type="genus" reg="Microtendipes">Microtendipes</tp:taxon-name-part>
              <tp:taxon-name-part taxon-name-part-type="species" reg="robustus">robustus</tp:taxon-name-part>
            </tp:taxon-name><tp:taxon-authority>Song &amp; Qi, 2023</tp:taxon-authority><xref ref-type="fig" rid="F7">Figs 7B–E</xref><xref ref-type="fig" rid="F8">, 8</xref><tp:nomenclature-citation-list><tp:nomenclature-citation><tp:taxon-name>
                  <tp:taxon-name-part taxon-name-part-type="genus" reg="Microtendipes">Microtendipes</tp:taxon-name-part> <tp:taxon-name-part taxon-name-part-type="species" reg="robustus">robustus</tp:taxon-name-part></tp:taxon-name><comment>Song &amp; Qi, 2023:16.</comment></tp:nomenclature-citation></tp:nomenclature-citation-list></tp:nomenclature><tp:treatment-sec sec-type="material" id="SECID0EEGAG"><title>Material examined</title><p><bold>(<italic>N</italic> = 3)</bold>: 1 larva, China, Zhejiang Province, Lishui City, Qingyuan County, Baishanzu Town, 1370 m, <named-content xmlns:xlink="http://www.w3.org/1999/xlink" content-type="dwc:verbatimCoordinates" xlink:type="simple"><named-content content-type="geo-json" specific-use="{&#34;type&#34;:&#34;Point&#34;,&#34;coordinates&#34;:[119.186000,27.754000]}" id="NCID0ESGAG" xlink:type="simple">27.754°N, 119.186°E</named-content></named-content>, 14.VIII.2020, C. Song; 1 larva, China, Zhejiang Province, Lishui City, Qingyuan County, Baishanzu Town, 1650 m a.s.l., <named-content xmlns:xlink="http://www.w3.org/1999/xlink" content-type="dwc:verbatimCoordinates" xlink:type="simple"><named-content content-type="geo-json" specific-use="{&#34;type&#34;:&#34;Point&#34;,&#34;coordinates&#34;:[119.199000,27.751000]}" id="NCID0E1GAG" xlink:type="simple">27.751°N, 119.199°E</named-content></named-content>, 14.VIII.2020, C. Song; 1 larva, China, Zhejiang Province, Wenzhou City, Taishun County, Wuyanling National Nature Reserve, 1060 m a.s.l., <named-content xmlns:xlink="http://www.w3.org/1999/xlink" content-type="dwc:verbatimCoordinates" xlink:type="simple"><named-content content-type="geo-json" specific-use="{&#34;type&#34;:&#34;Point&#34;,&#34;coordinates&#34;:[119.404000,27.424000]}" id="NCID0ECHAG" xlink:type="simple">27.424°N, 119.404°E</named-content></named-content>, 25.IX.2020, C. Song; 1 larva, China, Zhejiang Province, Wenzhou City, Taishun County, Wuyanling National Nature Reserve, 660 m a.s.l., <named-content xmlns:xlink="http://www.w3.org/1999/xlink" content-type="dwc:verbatimCoordinates" xlink:type="simple"><named-content content-type="geo-json" specific-use="{&#34;type&#34;:&#34;Point&#34;,&#34;coordinates&#34;:[119.404000,27.423000]}" id="NCID0EKHAG" xlink:type="simple">27.423°N, 119.404°E</named-content></named-content>, 25.IX.2020, C. Song.</p></tp:treatment-sec><tp:treatment-sec sec-type="diagnosis" id="SECID0EPHAG"><title>Diagnosis</title><p>(Fig. <xref ref-type="fig" rid="F7">7B, C</xref>). The larvae possess a light brown cephalic capsule and dark brown mentum, with the pale median teeth forming a distinct contrast against the darker lateral teeth.</p><fig id="F7" position="float" orientation="portrait"><object-id xmlns:xlink="http://www.w3.org/1999/xlink" content-type="doi" xlink:type="simple">10.3897/zookeys.1255.161652.figure7</object-id><object-id xmlns:xlink="http://www.w3.org/1999/xlink" content-type="arpha" xlink:type="simple">2805B24A-CDC1-5D1E-8FBD-F55B9143DD25</object-id><label>Figure 7.</label><caption><p>Larva of <italic><tp:taxon-name><tp:taxon-name-part taxon-name-part-type="genus" reg="Microtendipes">Microtendipes</tp:taxon-name-part> <tp:taxon-name-part taxon-name-part-type="species" reg="robustus">robustus</tp:taxon-name-part></tp:taxon-name></italic> Song &amp; Qi, 2023. A. Habitus of larva; B. Head capsule; C. Mentum; D. Mandible; E. Antenna.</p></caption><graphic xmlns:xlink="http://www.w3.org/1999/xlink" xlink:href="zookeys-1255-027_article-161652__-g007.jpg" position="float" orientation="portrait" xlink:type="simple" id="oo_1433993.jpg"><uri content-type="original_file" xlink:type="simple">https://binary.pensoft.net/fig/1433993</uri></graphic></fig><p>Total length. 2.9–9.6 mm, 5.0 mm; head capsule length 325.0–650.0, 521.3 μm; head capsule width 287.5–620.0, 480.6 μm.</p><p>Mentum (Fig. <xref ref-type="fig" rid="F7">7C</xref>). Width 92.5–185.0, 151.9 μm; median tooth width 20.5–42.5, 33.3 μm; ventromental plate width 75.0–150.0, 120.0 μm; distance between ventromental plates 51.0–125.0, 105.9 μm; number of striae 28–43, 38.3.</p><p>Mandible (Fig. <xref ref-type="fig" rid="F7">7D</xref>). Length 115.0–200.0, 174.4 μm.</p><p>Antenna (Fig. <xref ref-type="fig" rid="F7">7E</xref>). Segment lengths, 42.5–117.5, 75.8 μm; 15.5–25.0, 22.6 μm; 17.5–27.5, 21.9 μm; 15.0–18.0, 17.1 μm; 11.0–15.0, 12.9 μm; 5.0–8.0, 6.1 μm. Antennal ratio (<abbrev xmlns:xlink="http://www.w3.org/1999/xlink" xlink:title="antennal ratio, length of basal segment: combined lengths of segments 2 to apex; B. l., total body length in mm; Bl, antennal blade length" id="ABBRID0EEJAG" xlink:type="simple">AR</abbrev>) 0.8–1.3, 0.9. Ring organ width 20.0–37.0, 30.5 μm; ring organ positioned at 0.3–0.6, 0.4 of basal segment, 22.5–32.5, 26.3 μm from segment base.</p><p>Labrum. Premandible with two apical teeth; length 60.0–110.0, 90.0 μm. Pecten epipharyngis with three broad marginal teeth apically; labral lamella composed of 16–17 small teeth.</p><p>Thorax. Anterior claws pale with golden hints; posterior claws darker, pale brown. Procercus and apical setae are yellowish brown.</p><p>Abdomen. 8 tail hairs of anal seta, 347.0–602.3, 492.5 μm (Table <xref ref-type="table" rid="T1">1</xref>).</p></tp:treatment-sec><tp:treatment-sec sec-type="Ecological environment" id="SECID0EQJAG"><title>Ecological environment</title><p>(Fig. <xref ref-type="fig" rid="F8">8</xref>). A mountain stream, fed by natural springs, meandering through forested terrain with a bedrock-dominated streambed and pristine water.</p><fig id="F8" position="float" orientation="portrait"><object-id xmlns:xlink="http://www.w3.org/1999/xlink" content-type="doi" xlink:type="simple">10.3897/zookeys.1255.161652.figure8</object-id><object-id xmlns:xlink="http://www.w3.org/1999/xlink" content-type="arpha" xlink:type="simple">892A3533-7CCB-57E6-B7C1-67111F3873F3</object-id><label>Figure 8.</label><caption><p>Habitat of <italic><tp:taxon-name><tp:taxon-name-part taxon-name-part-type="genus" reg="Microtendipes">Microtendipes</tp:taxon-name-part> <tp:taxon-name-part taxon-name-part-type="species" reg="robustus">robustus</tp:taxon-name-part></tp:taxon-name></italic> larvae.</p></caption><graphic xmlns:xlink="http://www.w3.org/1999/xlink" xlink:href="zookeys-1255-027_article-161652__-g008.jpg" position="float" orientation="portrait" xlink:type="simple" id="oo_1433994.jpg"><uri content-type="original_file" xlink:type="simple">https://binary.pensoft.net/fig/1433994</uri></graphic></fig></tp:treatment-sec><tp:treatment-sec sec-type="remarks" id="SECID0ESKAG"><title>Remarks.</title><p>A comparative analysis was conducted between our data and the larval morphological measurements reported in <xref ref-type="bibr" rid="B26">Tang (2006)</xref>. The larvae of <italic><tp:taxon-name><tp:taxon-name-part taxon-name-part-type="genus" reg="Microtendipes">M.</tp:taxon-name-part> <tp:taxon-name-part taxon-name-part-type="species" reg="robustus">robustus</tp:taxon-name-part></tp:taxon-name></italic> are similar to those of <italic><tp:taxon-name><tp:taxon-name-part taxon-name-part-type="genus" reg="Microtendipes">M.</tp:taxon-name-part> <tp:taxon-name-part taxon-name-part-type="species" reg="pedellus">pedellus</tp:taxon-name-part></tp:taxon-name></italic> in mentum shape. However, <italic><tp:taxon-name><tp:taxon-name-part taxon-name-part-type="genus" reg="Microtendipes">M.</tp:taxon-name-part> <tp:taxon-name-part taxon-name-part-type="species" reg="robustus">robustus</tp:taxon-name-part></tp:taxon-name></italic> has a shorter overall body length (mean 5.0 mm vs. 8.8 mm in <italic><tp:taxon-name><tp:taxon-name-part taxon-name-part-type="genus" reg="Microtendipes">M.</tp:taxon-name-part> <tp:taxon-name-part taxon-name-part-type="species" reg="pedellus">pedellus</tp:taxon-name-part></tp:taxon-name></italic>), shorter postmentum (mean 190.8 μm vs. 223.0 μm in <italic><tp:taxon-name><tp:taxon-name-part taxon-name-part-type="genus" reg="Microtendipes">M.</tp:taxon-name-part> <tp:taxon-name-part taxon-name-part-type="species" reg="pedellus">pedellus</tp:taxon-name-part></tp:taxon-name></italic>), as well as a shorter mentum (mean 174.4 μm vs. 210.0 μm in <italic><tp:taxon-name><tp:taxon-name-part taxon-name-part-type="genus" reg="Microtendipes">M.</tp:taxon-name-part> <tp:taxon-name-part taxon-name-part-type="species" reg="pedellus">pedellus</tp:taxon-name-part></tp:taxon-name></italic>) compared to <italic><tp:taxon-name><tp:taxon-name-part taxon-name-part-type="genus" reg="Microtendipes">M.</tp:taxon-name-part> <tp:taxon-name-part taxon-name-part-type="species" reg="pedellus">pedellus</tp:taxon-name-part></tp:taxon-name></italic>.</p></tp:treatment-sec><tp:treatment-sec><!--Section generated to contain objects referenced in tp:taxon-treatment.--><table-wrap id="T1" position="float" orientation="portrait"><label>Table 1.</label><caption><p>Mensural features of the larvae of <italic><tp:taxon-name><tp:taxon-name-part taxon-name-part-type="genus" reg="Microtendipes">Microtendipes</tp:taxon-name-part> <tp:taxon-name-part taxon-name-part-type="species" reg="baishanzuensis">baishanzuensis</tp:taxon-name-part></tp:taxon-name></italic>, <italic><tp:taxon-name><tp:taxon-name-part taxon-name-part-type="genus" reg="Microtendipes">Microtendipes</tp:taxon-name-part> <tp:taxon-name-part taxon-name-part-type="species" reg="tuberosus">tuberosus</tp:taxon-name-part></tp:taxon-name></italic> and <italic><tp:taxon-name><tp:taxon-name-part taxon-name-part-type="genus" reg="Microtendipes">Microtendipes</tp:taxon-name-part> <tp:taxon-name-part taxon-name-part-type="species" reg="robustus">robustus</tp:taxon-name-part></tp:taxon-name></italic>. Abbreviations follow as in the text.</p></caption><table id="TID0ETABG" rules="all"><tbody><tr><th rowspan="1" colspan="1"/><th rowspan="1" colspan="1">
                      <tp:taxon-name><tp:taxon-name-part taxon-name-part-type="genus" reg="Microtendipes">M.</tp:taxon-name-part> <tp:taxon-name-part taxon-name-part-type="species" reg="baishanzuensis">baishanzuensis</tp:taxon-name-part></tp:taxon-name>
                    </th><th rowspan="1" colspan="1">
                      <tp:taxon-name><tp:taxon-name-part taxon-name-part-type="genus" reg="Microtendipes">M.</tp:taxon-name-part> <tp:taxon-name-part taxon-name-part-type="species" reg="tuberosus">tuberosus</tp:taxon-name-part></tp:taxon-name>
                    </th><th rowspan="1" colspan="1">
                      <tp:taxon-name><tp:taxon-name-part taxon-name-part-type="genus" reg="Microtendipes">M.</tp:taxon-name-part> <tp:taxon-name-part taxon-name-part-type="species" reg="robustus">robustus</tp:taxon-name-part></tp:taxon-name>
                    </th></tr><tr><td rowspan="1" colspan="1">
                      <italic>N</italic>
                    </td><td rowspan="1" colspan="1">2</td><td rowspan="1" colspan="1">3</td><td rowspan="1" colspan="1">3</td></tr><tr><td rowspan="1" colspan="1">B.l. /mm</td><td rowspan="1" colspan="1">7.1–7.8, 7.5</td><td rowspan="1" colspan="1">2.1–3.7, 2.8</td><td rowspan="1" colspan="1">2.9–9.6, 5.0</td></tr><tr><td rowspan="1" colspan="1">H. w.</td><td rowspan="1" colspan="1">450–460, 455</td><td rowspan="1" colspan="1">287.5–300, 292.5</td><td rowspan="1" colspan="1">287.5–620.0, 480.6</td></tr><tr><td rowspan="1" colspan="1">
                      <abbrev xmlns:xlink="http://www.w3.org/1999/xlink" xlink:title="postmentum length" id="ABBRID0EIMAE" xlink:type="simple">PM</abbrev>
                    </td><td rowspan="1" colspan="1">200–202.5, 201.25</td><td rowspan="1" colspan="1">150–157.5, 153.3</td><td rowspan="1" colspan="1">125–228, 190.8</td></tr><tr><td rowspan="1" colspan="1">
                      <abbrev xmlns:xlink="http://www.w3.org/1999/xlink" xlink:title="distance between setae submenti" id="ABBRID0E1MAE" xlink:type="simple">SSm–SSm</abbrev>
                    </td><td rowspan="1" colspan="1">105–100, 102.5</td><td rowspan="1" colspan="1">67.5–77.5, 72.1</td><td rowspan="1" colspan="1">71–128, 109.8</td></tr><tr><td rowspan="1" colspan="1">Ant1</td><td rowspan="1" colspan="1">102.5–112.5, 107.5</td><td rowspan="1" colspan="1">100–102.5, 101.2</td><td rowspan="1" colspan="1">42.5–117.5, 75.8</td></tr><tr><td rowspan="1" colspan="1">Ant2</td><td rowspan="1" colspan="1">25–27.5, 26.3</td><td rowspan="1" colspan="1">27–28, 27.5</td><td rowspan="1" colspan="1">15.5–25, 22.6</td></tr><tr><td rowspan="1" colspan="1">Ant3</td><td rowspan="1" colspan="1">27.0</td><td rowspan="1" colspan="1">23–26.3, 24.8</td><td rowspan="1" colspan="1">17.5–27.5, 21.9</td></tr><tr><td rowspan="1" colspan="1">Ant4</td><td rowspan="1" colspan="1">25.0</td><td rowspan="1" colspan="1">16–21.3, 19.1</td><td rowspan="1" colspan="1">15–18, 17.1</td></tr><tr><td rowspan="1" colspan="1">Ant5</td><td rowspan="1" colspan="1">17–17.5, 17.3</td><td rowspan="1" colspan="1">10–11.3, 10.4</td><td rowspan="1" colspan="1">11.0–15.0, 12.9</td></tr><tr><td rowspan="1" colspan="1">Ant6</td><td rowspan="1" colspan="1">10.0</td><td rowspan="1" colspan="1">7.5–8.8, 7.9</td><td rowspan="1" colspan="1">5.0–8.0, 6.1</td></tr><tr><td rowspan="1" colspan="1">
                      <abbrev xmlns:xlink="http://www.w3.org/1999/xlink" xlink:title="antennal ratio, length of basal segment: combined lengths of segments 2 to apex; B. l., total body length in mm; Bl, antennal blade length" id="ABBRID0E1PAE" xlink:type="simple">AR</abbrev>
                    </td><td rowspan="1" colspan="1">1.0–1.1, 1.0</td><td rowspan="1" colspan="1">1.1–1.2, 1.1</td><td rowspan="1" colspan="1">0.8–1.3, 0.9</td></tr><tr><td rowspan="1" colspan="1">AIR</td><td rowspan="1" colspan="1">3.0–3.2, 3.1</td><td rowspan="1" colspan="1">3.7–4.4,4.0</td><td rowspan="1" colspan="1">1.4–3.2, 2.5</td></tr><tr><td rowspan="1" colspan="1">
                      <abbrev xmlns:xlink="http://www.w3.org/1999/xlink" xlink:title="ring organ ratio, distance from basal to location of ring organ: length of basal antennal segment" id="ABBRID0EZQAE" xlink:type="simple">ROR</abbrev>
                    </td><td rowspan="1" colspan="1">0.2–0.3, 0.27</td><td rowspan="1" colspan="1">0.2–0.2, 0.2</td><td rowspan="1" colspan="1">0.3–0.7, 0.4</td></tr><tr><td rowspan="1" colspan="1">Bl</td><td rowspan="1" colspan="1">106–125, 115.5</td><td rowspan="1" colspan="1">53–72, 59.67</td><td rowspan="1" colspan="1">87.5–137.5, 114.4</td></tr><tr><td rowspan="1" colspan="1">
                      <abbrev xmlns:xlink="http://www.w3.org/1999/xlink" xlink:title="blade ratio, length of blade: total length of Ant 2–6" id="ABBRID0EYRAE" xlink:type="simple">BlR</abbrev>
                    </td><td rowspan="1" colspan="1">1.0–1.2, 1.1</td><td rowspan="1" colspan="1">0.6–0.8, 0.7</td><td rowspan="1" colspan="1">1.3–1.6, 1.4</td></tr><tr><td rowspan="1" colspan="1">Pmd</td><td rowspan="1" colspan="1">97.5–120, 108.8</td><td rowspan="1" colspan="1">62.5–65, 63.8</td><td rowspan="1" colspan="1">60–110, 90</td></tr><tr><td rowspan="1" colspan="1">
                      <abbrev xmlns:xlink="http://www.w3.org/1999/xlink" xlink:title="mandible length" id="ABBRID0EXSAE" xlink:type="simple">Md</abbrev>
                    </td><td rowspan="1" colspan="1">168–195, 181.5</td><td rowspan="1" colspan="1">125–132.5, 129.8</td><td rowspan="1" colspan="1">115–200, 174.4</td></tr><tr><td rowspan="1" colspan="1">M. w</td><td rowspan="1" colspan="1">152.5–152.5, 152.5</td><td rowspan="1" colspan="1">105–110, 108</td><td rowspan="1" colspan="1">92.5–185, 151.9</td></tr><tr><td rowspan="1" colspan="1">
                      <abbrev xmlns:xlink="http://www.w3.org/1999/xlink" xlink:title="median mental tooth width" id="ABBRID0EWTAE" xlink:type="simple">Mmw</abbrev>
                    </td><td rowspan="1" colspan="1">37.5</td><td rowspan="1" colspan="1">23–25, 24.3</td><td rowspan="1" colspan="1">20.5–42.5, 33.3</td></tr><tr><td rowspan="1" colspan="1">AS</td><td rowspan="1" colspan="1">520–611, 565.5</td><td rowspan="1" colspan="1">197.4–445, 327.5</td><td rowspan="1" colspan="1">347–602.3, 492.5</td></tr><tr><td rowspan="1" colspan="1">
                      <abbrev xmlns:xlink="http://www.w3.org/1999/xlink" xlink:title="ventromentum width" id="ABBRID0EVUAE" xlink:type="simple">V. w</abbrev>
                    </td><td rowspan="1" colspan="1">125–132.5, 128.8</td><td rowspan="1" colspan="1">83–122.5, 96.8</td><td rowspan="1" colspan="1">75–150, 120</td></tr><tr><td rowspan="1" colspan="1">
                      <abbrev xmlns:xlink="http://www.w3.org/1999/xlink" xlink:title="ventromentum length" id="ABBRID0EHVAE" xlink:type="simple">V. l</abbrev>
                    </td><td rowspan="1" colspan="1">75–80, 77.5</td><td rowspan="1" colspan="1">37.5–57.5, 49.3</td><td rowspan="1" colspan="1">48–87.5, 72.3</td></tr><tr><td rowspan="1" colspan="1">
                      <abbrev xmlns:xlink="http://www.w3.org/1999/xlink" xlink:title="inter-ventromentum plates distance" id="ABBRID0EZVAE" xlink:type="simple">IPD</abbrev>
                    </td><td rowspan="1" colspan="1">83–90, 86.5</td><td rowspan="1" colspan="1">59–85, 68.8</td><td rowspan="1" colspan="1">51–125, 105.9</td></tr><tr><td rowspan="1" colspan="1">
                      <abbrev xmlns:xlink="http://www.w3.org/1999/xlink" xlink:title="striae" id="ABBRID0ELWAE" xlink:type="simple">Str</abbrev>
                    </td><td rowspan="1" colspan="1">35–40, 37.5</td><td rowspan="1" colspan="1">22–29, 26</td><td rowspan="1" colspan="1">28–43, 38.3</td></tr><tr><td rowspan="1" colspan="1">
                      <abbrev xmlns:xlink="http://www.w3.org/1999/xlink" xlink:title="length of supraanal seta" id="ABBRID0E4WAE" xlink:type="simple">SAS</abbrev>
                    </td><td rowspan="1" colspan="1">8.0–10.0, 9.0</td><td rowspan="1" colspan="1">8.5–9.5, 9.0</td><td rowspan="1" colspan="1">8.5–12.5, 10.3</td></tr></tbody></table></table-wrap></tp:treatment-sec><ref-list><ref id="B26"><mixed-citation xmlns:xlink="http://www.w3.org/1999/xlink" xlink:type="simple"><person-group><name name-style="western"><surname>Tang</surname><given-names>HQ</given-names></name></person-group> (<year>2006</year>) Biosystematic study on the chironomid larvae in China (<tp:taxon-name><tp:taxon-name-part taxon-name-part-type="order">Diptera</tp:taxon-name-part></tp:taxon-name>: <tp:taxon-name><tp:taxon-name-part taxon-name-part-type="family">Chironomidae</tp:taxon-name-part></tp:taxon-name>). PhD Thesis, Nankai University, Tianjin, China.</mixed-citation></ref></ref-list></tp:taxon-treatment>
