# Supplementary material for: ﻿First morphological description of the larval stages of three Microtendipes species (Diptera, Chironomidae) from South China with molecular confirmation
Source: Zookeys. 2025 Oct 9;1255:27–40. doi: 10.3897/zookeys.1255.161652 (PMC12531824; doi:10.3897/zookeys.1255.161652)
Supplement: Supplementary material 1 — Publicly available Microtendipes sequences [file zookeys-1255-027_article-161652__-s001.xls]

## Sheet: Sheet1
Name	Barcode ID	Sample ID	Field ID
Microtendipes wuyisensis	Microtendipes_wuyisensis_ZJCH406	ZJCH406	WYS209
Microtendipes wuyisensis	Microtendipes_wuyisensis_ZJCH396	ZJCH396	WYS199
Microtendipes wuyisensis	Microtendipes_wuyisensis_ZJCH395	ZJCH395	WYS198
Microtendipes wuyisensis	Microtendipes_wuyisensis_ZJCH385	ZJCH385	WYS188
Microtendipes wuyisensis	Microtendipes_wuyisensis_ZJCH285	ZJCH285	WYS88
Microtendipes wuyisensis	Microtendipes_wuyisensis_ZJCH259	ZJCH259	WYS62
Microtendipes wuyisensis	Microtendipes_wuyisensis_ZJCH129	ZJCH129	WYS48
Microtendipes wuyisensis	Microtendipes_wuyiensis_ZJCH382	ZJCH382	WYS185
Microtendipes wuyisensis	Microtendipes_wuyiensis_ZJCH361	ZJCH361	WYS164
Microtendipes nigrithorax	Microtendipes_nigrithorax_CH422	CH422	CH422
Microtendipes nigrithorax	Microtendipes_nigrithorax_CH418	CH418	CH418
Microtendipes nigrithorax	Microtendipes_nigrithorax_CH417	CH417	CH417
Microtendipes nigrithorax	Microtendipes_nigrithorax_CH413	CH413	CH413
Microtendipes nigrithorax	Microtendipes_nigrithorax_CH412	CH412	CH412
Microtendipes nigrithorax	Microtendipes_nigrithorax_CH410	CH410	CH410
Microtendipes nigrithorax	Microtendipes_nigrithorax_CH409	CH409	CH409
Microtendipes nigrithorax	Microtendipes_nigrithorax_CH407	CH407	CH407
Microtendipes nigrithorax	Microtendipes_nigrithorax_CH392	CH392	CH392
Microtendipes nigrithorax	Microtendipes_nigrithorax_CH388	CH388	CH388
Microtendipes nigrithorax	Microtendipes_nigrithorax_CH377	CH377	CH377
Microtendipes tuberosus	Microtendipes_tuberosus_ZJCHI847-22	ZJCHI847	zsc265
Microtendipes tuberosus	Microtendipes_tuberosus_ZJCHI840-22	ZJCHI840	zsc258
Microtendipes tuberosus	Microtendipes_tuberosus_ZJCHI657-22	ZJCHI657	zsc075
Microtendipes tuberosus	Microtendipes_tuberosus_ZJCH232	ZJCH232	BSZ99
Microtendipes tuberosus	Microtendipes_tuberosus_ZJCH236	ZJCH236	BSZ103
Microtendipes tuberosus	Microtendipes_tuberosus_CH160	CH160	CH160
Microtendipes tamaogouti	Microtendipes_tamaogouti_LC329140	LC329140	LC329140
Microtendipes tamaogouti	Microtendipes_tamaogouti_LC329139	LC329139	LC329139
Microtendipes tamaogouti	Microtendipes_tamaogouti_LC329138	LC329138	LC329138
Microtendipes tamaogouti	Microtendipes_tamaogouti_LC329133	LC329133	LC329133
Microtendipes sp.3	Microtendipes_sp.3BD_BIOUG17262-E12	BIOUG17262-E12	GMP*06027
Microtendipes sp.3	Microtendipes_sp.3BD_BIOUG16526-E02	BIOUG16526-E02	GMP*06016
Microtendipes sp.2	Microtendipes_sp.2BD_BIOUG46852-E12	BIOUG46852-E12	GMP*11703
Microtendipes sp.1	Microtendipes_sp.1BDDNAS-49C-6ERW_MT159584	MT159584	MT159584
Microtendipes sp.1	Microtendipes_sp.1BD_INVSJ16L151	INVSJ16L151	MT186335
Microtendipes sp.1	Microtendipes_sp.1BD_BIOUG65418-D03	BIOUG65418-D03	GMP*04801
Microtendipes sp.1	Microtendipes_sp.1BD_BIOUG37373-B06	BIOUG37373-B06	L*15BIOBUS-0519
Microtendipes sp.1	Microtendipes_sp.1BD_BIOUG37372-F10	BIOUG37372-F10	L*15BIOBUS-0519
Microtendipes sp.1	Microtendipes_sp.1BD_BIOUG34831-D05	BIOUG34831-D05	GMP*03699
Microtendipes sp.1	Microtendipes_sp.1BD_BIOUG34663-F07	BIOUG34663-F07	GMP*03699
Microtendipes sp.1	Microtendipes_sp.1BD_BIOUG33671-H08	BIOUG33671-H08	GMP*03715
Microtendipes sp.1	Microtendipes_sp.1BD_BIOUG33071-A09	BIOUG33071-A09	GMP*03715
Microtendipes sp.1	Microtendipes_sp.1BD_BIOUG20486-G07	BIOUG20486-G07	GMP*03782
Microtendipes sp.1	Microtendipes_sp.1BD_BIOUG20461-F07	BIOUG20461-F07	GMP*03782
Microtendipes sp.1	Microtendipes_sp.1BD_BIOUG20460-D05	BIOUG20460-D05	GMP*03782
Microtendipes sp.1	Microtendipes_sp.1BD_BIOUG18457-D07	BIOUG18457-D07	GMP*03995
Microtendipes sp.1	Microtendipes_sp.1BD_BIOUG18456-G12	BIOUG18456-G12	GMP*03995
Microtendipes sp.1	Microtendipes_sp.1BD_BIOUG18454-A12	BIOUG18454-A12	GMP*03995
Microtendipes sp.1	Microtendipes_sp.1BD_BIOUG12500-H09	BIOUG12500-H09	GMP*01105
Microtendipes sp.1	Microtendipes_sp.1BD_BIOUG09222-F05	BIOUG09222-F05	GMP*01486
Microtendipes sp.1	Microtendipes_sp.1BD_BIOUG06987-C10	BIOUG06987-C10	L*12BIOBUS-0942
Microtendipes sp.1	Microtendipes_sp.1BD_BIOUG03125-E12	BIOUG03125-E12	GMP*00131
Microtendipes sp.1	Microtendipes_sp.1BD_BIOUG01338-F03	BIOUG01338-F03	L*PHPUS-005
Microtendipes sp.1	Microtendipes_sp.1BD_09BBEDI-2051	09BBEDI-2051	L*09KC-014
Microtendipes sp	Microtendipes_sp._PA6_2_KY225366	PA6_2	KY225366
Microtendipes rydalensis	Microtendipes_rydalensis_ZMUO.025111	ZMUO.025111	ZMUO.025111
Microtendipes rydalensis	Microtendipes_rydalensis_ZMUO.025110	ZMUO.025110	ZMUO.025110
Microtendipes rydalensis	Microtendipes_rydalensis_grp._10-SCCWRP-1557	10-SCCWRP-1557	19342
Microtendipes rydalensis	Microtendipes_rydalensis_grp._10-SCCWRP-1556	10-SCCWRP-1556	19342
Microtendipes robustus	Microtendipes_robustus_ZJCHI299	ZJCHI299	ZJTS337
Microtendipes robustus	Microtendipes_robustus_ZJCHI2651	ZJCHI2651	LLS2410
Microtendipes robustus	Microtendipes_robustus_ZJCHI2102	ZJCHI2102	LLS1861
Microtendipes robustus	Microtendipes_robustus_ZJCHI019	ZJCHI019	ZJTS021
Microtendipes robustus	Microtendipes_robustus_ZJCH498	ZJCH498	WYS301
Microtendipes robustus	Microtendipes_robustus_ZJCH482	ZJCH482	WYS285
Microtendipes robustus	Microtendipes_robustus_ZJCH474	ZJCH474	WYS277
Microtendipes robustus	Microtendipes_robustus_ZJCH470	ZJCH470	WYS273
Microtendipes robustus	Microtendipes_robustus_ZJCH365	ZJCH365	WYS168
Microtendipes robustus	Microtendipes_robustus_ZJCH286	ZJCH286	WYS89
Microtendipes robustus	Microtendipes_robustus_ZJCH202	ZJCH202	BSZ69
Microtendipes robustus	Microtendipes_robustus_ZJCH120	ZJCH120	WYS39
Microtendipes robustus	Microtendipes_robustus_ZJCH102	ZJCH102	WYS21
Microtendipes sp	Microtendipes_PU_LSLP7_290	LSLP7_290	LSLP7_290
Microtendipes pedellus	Microtendipes_pedellus_TRD-CH80	TRD-CH80	TRD-CH80
Microtendipes pedellus	Microtendipes_pedellus_NO_85	NO_85	NO_85
Microtendipes pedellus	Microtendipes_pedellus_LA_LSLZ10_222	LA_LSLZ10_222	LA_LSLZ10_222
Microtendipes pedellus	Microtendipes_pedellus_LA_LSLRZ15_134	LA_LSLRZ15_134	LA_LSLRZ15_134
Microtendipes pedellus	Microtendipes_pedellus_LA_LSLRZ15_12	LA_LSLRZ15_12	LA_LSLRZ15_12
Microtendipes pedellus	Microtendipes_pedellus_LA_LSLRZ13_245	LA_LSLRZ13_245	LA_LSLRZ13_245
Microtendipes pedellus	Microtendipes_pedellus_LA_ASL16_114	LA_ASL16_114	LA_ASL16_114
Microtendipes pedellus	Microtendipes_pedellus_grp2._BIOUG50335-C05	BIOUG50335-C05	L*MPG13-028
Microtendipes pedellus	Microtendipes_pedellus_grp2._10-SCCWRP-3152	10-SCCWRP-3152	19341
Microtendipes pedellus	Microtendipes_pedellus_grp2._10-SCCWRP-3151	10-SCCWRP-3151	19341
Microtendipes pedellus	Microtendipes_pedellus_grp2._10-SCCWRP-1528	10-SCCWRP-1528	19342
Microtendipes pedellus	Microtendipes_pedellus_grp1._BIOUG50454-H03	BIOUG50454-H03	L*MPG14-033
Microtendipes pedellus	Microtendipes_pedellus_grp1._BIOUG25584-H09	BIOUG25584-H09	GMP*08358
Microtendipes pedellus	Microtendipes_pedellus_grp1._BIOUG12642-B05	BIOUG12642-B05	GMP*02101
Microtendipes pedellus	Microtendipes_pedellus_grp1._BIOUG10382-H02	BIOUG10382-H02	GMP*01953
Microtendipes pedellus	Microtendipes_pedellus_grp1._10BBDIP-0916	10BBDIP-0916	L*2010AZ-104
Microtendipes pedellus	Microtendipes_pedellus_BIOUG43951-F03	BIOUG43951-F03	L*15BIOBUS-0259
Microtendipes pedellus	Microtendipes_pedellus_BIOUG37031-G03	BIOUG37031-G03	|L*17AGAS2-18E
Microtendipes pedellus	Microtendipes_pedellus_BIOUG37003-A07	BIOUG37003-A07	L*17AGES5-17N
Microtendipes pedellus	Microtendipes_pedellus_BIOUG36980-B12	BIOUG36980-B12	L*17AGEA1-02N
Microtendipes pedellus	Microtendipes_pedellus_BIOUG32940-C04	BIOUG32940-C04	GMP*03365
Microtendipes pedellus	Microtendipes_pedellus_BIOUG32940-A06	BIOUG32940-A06	GMP*03365
Microtendipes pedellus	Microtendipes_pedellus_BIOUG31048-D08	BIOUG31048-D08	GMP*09564
Microtendipes pedellus	Microtendipes_pedellus_BIOUG30548-D03	BIOUG30548-D03	GMP*07686
Microtendipes pedellus	Microtendipes_pedellus_BIOUG30547-C06	BIOUG30547-C06	GMP*07686
Microtendipes pedellus	Microtendipes_pedellus_BIOUG24011-F06	BIOUG24011-F06	L*15RARE-0211
Microtendipes pedellus	Microtendipes_pedellus_BIOUG23417-G02	BIOUG23417-G02	GMP*07732
Microtendipes pedellus	Microtendipes_pedellus_BIOUG22418-H02	BIOUG22418-H02	GMP*07727
Microtendipes pedellus	Microtendipes_pedellus_BIOUG22362-E03	BIOUG22362-E03	GMP*07726
Microtendipes pedellus	Microtendipes_pedellus_BIOUG22359-G12	BIOUG22359-G12	GMP*07726
Microtendipes pedellus	Microtendipes_pedellus_BIOUG22359-F06	BIOUG22359-F06	GMP*07726
Microtendipes pedellus	Microtendipes_pedellus_BIOUG22359-A07	BIOUG22359-A07	GMP*07726
Microtendipes pedellus	Microtendipes_pedellus_BIOUG22357-F02	BIOUG22357-F02	GMP*07726
Microtendipes pedellus	Microtendipes_pedellus_BIOUG22287-G05	BIOUG22287-G05	GMP*07747
Microtendipes pedellus	Microtendipes_pedellus_BIOUG22240-B02	BIOUG22240-B02	GMP*07746
Microtendipes pedellus	Microtendipes_pedellus_BIOUG16136-G01	BIOUG16136-G01	GMP*05717
Microtendipes pedellus	Microtendipes_pedellus_BIOUG14692-B02	BIOUG14692-B02	L*13BIOBUS-0652
Microtendipes pedellus	Microtendipes_pedellus_BIOUG13278-F05	BIOUG13278-F05	L*13BIOBUS-2502
Microtendipes pedellus	Microtendipes_pedellus_BIOUG09747-D03	BIOUG09747-D03	GMP*01132
Microtendipes pedellus	Microtendipes_pedellus_BIOUG09712-A03	BIOUG09712-A03	GMP*01066
Microtendipes pedellus	Microtendipes_pedellus_BIOUG09648-E04	BIOUG09648-E04	GMP*01132
Microtendipes pedellus	Microtendipes_pedellus_BIOUG09355-A01	BIOUG09355-A01	GMP*00966
Microtendipes pedellus	Microtendipes_pedellus_BIOUG08876-H11	BIOUG08876-H11	GMP*00555
Microtendipes pedellus	Microtendipes_pedellus_09BBEDI-2895	09BBEDI-2895	L*09CB-100
Microtendipes nigellus	Microtendipes_nigellus_TRD-CH79	TRD-CH79	TRD-CH79
Microtendipes nigellus	Microtendipes_nigellus_Finnmark143	Finnmark143	Fi143
Microtendipes kamoprimus	Microtendipes_kamoprimus_LC329132	LC329132	LC329132
Microtendipes kamoprimus	Microtendipes_kamoprimus_LC329131	LC329131	LC329131
Microtendipes famiefeus	Microtendipes_famiefeus_XJ29	XJ29	XJ29
Microtendipes famiefeus	Microtendipes_famiefeus_LC462292	LC462292	LC462292
Microtendipes famiefeus	Microtendipes_famiefeus_LC462291	LC462291	LC462291
Microtendipes famiefeus	Microtendipes_famiefeus_LC462290	LC462290	LC462290
Microtendipes famiefeus	Microtendipes_famiefeus_LC462289	LC462289	LC462289
Microtendipes famiefeus	Microtendipes_famiefeus_LC462288	LC462288	LC462288
Microtendipes famiefeus	Microtendipes_famiefeus_LC462287	LC462287	LC462287
Microtendipes famiefeus	Microtendipes_famiefeus_LC462286	LC462286	LC462286
Microtendipes famiefeus	Microtendipes_famiefeus_LC462285	LC462285	LC462285
Microtendipes confinis	Microtendipes_confinis_NHRS-BYWS000000905	NHRS-BYWS000000905	NHRS-BYWS000000905
Microtendipes confinis	Microtendipes_confinis_NHRS-BYWS000000343	NHRS-BYWS000000343	NHRS-BYWS000000343
Microtendipes confinis	Microtendipes_confinis_BIOUG17376-H09	BIOUG17376-H09	GMP*06028
Microtendipes chloris	Microtendipes_chloris_LC329130	LC329130	LC329130
Microtendipes chloris	Microtendipes_chloris_IM_PL7V14_263	IM_PL7V14_263	IM_PL7V14_263
Microtendipes chloris	Microtendipes_chloris_Finnmark416	Finnmark416	Fi416
Microtendipes brevitarsis	Microtendipes_brevitarsis_TRD-CH263	TRD-CH263	TRD-CH263
Microtendipes sp	Microtendipes_BIOUG52512-B01	BIOUG52512-B01	MAL_BLAT_1
Microtendipes bimaculatus	Microtendipes_bimaculatus_ZJCH600	ZJCH600	WYS403
Microtendipes bimaculatus	Microtendipes_bimaculatus_ZJCH551	ZJCH551	WYS354
Microtendipes bimaculatus	Microtendipes_bimaculatus_ZJCH521	ZJCH521	WYS324
Microtendipes bimaculatus	Microtendipes_bimaculatus_ZJCH495	ZJCH495	WYS298
Microtendipes bimaculatus	Microtendipes_bimaculatus_ZJCH462	ZJCH462	WYS265
Microtendipes bimaculatus	Microtendipes_bimaculatus_ZJCH457	ZJCH457	WYS260
Microtendipes bimaculatus	Microtendipes_bimaculatus_ZJCH240	ZJCH240	BSZ107
Microtendipes bimaculatus	Microtendipes_bimaculatus_ZJCH228	ZJCH228	BSZ95
Microtendipes bimaculatus	Microtendipes_bimaculatus_ZJCH217	ZJCH217	BSZ84
Microtendipes bimaculatus	Microtendipes_bimaculatus_ZJCH201	ZJCH201	BSZ68
Microtendipes bimaculatus	Microtendipes_bimaculatus_ZJCH114	ZJCH114	WYS33
Microtendipes bimaculatus	Microtendipes_bimaculatus_ZJCH104	ZJCH104	WYS23
Microtendipes bimaculatus	Microtendipes_bimaculatus_ZJCH073	ZJCH073	BSZ28
Microtendipes bimaculatus	Microtendipes_bimaculatus_ZJCH050	ZJCH050	BSZ05
Microtendipes bimaculatus	Microtendipes_bimaculatus_ZJCH046	ZJCH046	BSZ01
Microtendipes baishanzuensis	Microtendipes_baishanzuensis_ZJCHI2623-22	ZJCHI2623	LLS2382
Microtendipes baishanzuensis	Microtendipes_baishanzuensis_ZJCHI2614-22	ZJCHI2614	LLS2373
Microtendipes baishanzuensis	Microtendipes_baishanzuensis_ZJCH204	ZJCH204	BSZ71
Microtendipes baishanzuensis	Microtendipes_baishanzuensis_ZJCH077	ZJCH077	BSZ32
Microtendipes baishanzuensis	Microtendipes_baishanzuensis_ZJCH072	ZJCH072	BSZ27
Microtendipes baishanzuensis	Microtendipes_baishanzuensis_ZJCH067	ZJCH067	BSZ22
Microtendipes baishanzuensis	Microtendipes_baishanzuensis_HW013	HW013	HW013
