# Supplementary material for: ﻿First morphological description of the larval stages of three Microtendipes species (Diptera, Chironomidae) from South China with molecular confirmation
Source: Zookeys. 2025 Oct 9;1255:27–40. doi: 10.3897/zookeys.1255.161652 (PMC12531824; doi:10.3897/zookeys.1255.161652)
Supplement: Supplementary material 2 — DNA barcodes analysis [file zookeys-1255-027_article-161652__-s002.xls]

## Sheet: MatrixOutput
Microtendipes_PU_LSLP7_290
Microtendipes_BIOUG52512-B01	0
Microtendipes_sp._PA6_2_KY225366	0.00568455	0.00714535
Microtendipes_brevitarsis_TRD-CH263	0.0191989	0.0180549	0.0254233
Microtendipes_baishanzuensis_HW013_{Microtendipes_baishanzuensis}	0.0986679	0.100593	0.104688	0.104688
Chironomidae_ZJCHI2623-22_{Microtendipes_baishanzuensis}	0.0976377	0.100073	0.100073	0.10259	0.00657904
Microtendipes_baishanzuensis_ZJCH077_{Microtendipes_baishanzuensis}	0.096522	0.0985647	0.0985657	0.102639	0.00715576	0.00657904
Chironomidae_ZJCHI2614-22_{Microtendipes_baishanzuensis}	0.100319	0.102573	0.102573	0.105109	0.00879144	0.00657904	0.0043764
Microtendipes_baishanzuensis_ZJCH204_{Microtendipes_baishanzuensis}	0.0986691	0.100598	0.10061	0.104708	0.00535001	0.00437041	0.00535001	0.00656821
Microtendipes_baishanzuensis_ZJCH067_{Microtendipes_baishanzuensis}	0.100823	0.10263	0.102639	0.102639	0.00535719	0.0043764	0.00535719	0.00657904	0.0035611
Microtendipes_baishanzuensis_ZJCH072_{Microtendipes_baishanzuensis}	0.0986691	0.100598	0.10061	0.104708	0.00535001	0.00437041	0.00535001	0.00656821	0	0.0035611
Microtendipes_bimaculatus_ZJCH201_{Microtendipes_bimaculatus}	0.0965323	0.0925202	0.0945293	0.0925333	0.0906127	0.0853764	0.0845643	0.0853764	0.0885598	0.0845643	0.0885598
Microtendipes_bimaculatus_ZJCH114_{Microtendipes_bimaculatus}	0.0965323	0.0925202	0.0945293	0.0925333	0.0906127	0.0853764	0.0845643	0.0853764	0.0885598	0.0845643	0.0885598	0
Microtendipes_bimaculatus_ZJCH050_{Microtendipes_bimaculatus}	0.0965323	0.0925202	0.0945293	0.0925333	0.0906127	0.0853764	0.0845643	0.0853764	0.0885598	0.0845643	0.0885598	0	0
Microtendipes_bimaculatus_ZJCH046_{Microtendipes_bimaculatus}	0.0965323	0.0925202	0.0945293	0.0925333	0.0906127	0.0853764	0.0845643	0.0853764	0.0885598	0.0845643	0.0885598	0	0	0
Microtendipes_bimaculatus_ZJCH104_{Microtendipes_bimaculatus}	0.0986772	0.0945293	0.0965445	0.0945404	0.094645	0.0878516	0.0885598	0.0878516	0.0925774	0.0885598	0.0925774	0.0035611	0.0035611	0.0035611	0.0035611
Microtendipes_bimaculatus_ZJCH073_{Microtendipes_bimaculatus}	0.0965323	0.0925202	0.0945293	0.0925333	0.0906127	0.0853764	0.0845643	0.0853764	0.0885598	0.0845643	0.0885598	0	0	0	0	0.0035611
Microtendipes_bimaculatus_ZJCH495_{Microtendipes_bimaculatus}	0.103016	0.0985861	0.10061	0.102704	0.0987434	0.0878516	0.0926084	0.0878516	0.0966507	0.09669	0.0966507	0.0107555	0.0107555	0.0107555	0.0107555	0.00715576	0.0107555
Microtendipes_bimaculatus_ZJCH462_{Microtendipes_bimaculatus}	0.101009	0.0986999	0.104848	0.09669	0.112939	0.10768	0.117124	0.10768	0.119191	0.115027	0.119191	0.102778	0.102778	0.102778	0.102778	0.104804	0.102778	0.108962
Microtendipes_bimaculatus_ZJCH521_{Microtendipes_bimaculatus}	0.0922404	0.0885041	0.0945293	0.0925333	0.0906127	0.0903392	0.0885884	0.0903392	0.0926084	0.0885884	0.0926084	0.00356508	0.00356508	0.00356508	0.00356508	0.00714535	0.00356508	0.0143919	0.102778
Microtendipes_bimaculatus_ZJCH600_{Microtendipes_bimaculatus}	0.0986772	0.0945293	0.0965445	0.0986055	0.0926084	0.0878087	0.0865477	0.0878087	0.0905531	0.09058	0.0905531	0.0125704	0.0125704	0.0125704	0.0125704	0.016198	0.0125704	0.0198677	0.111054	0.01622
Microtendipes_bimaculatus_ZJCH551_{Microtendipes_bimaculatus}	0.0965323	0.0925202	0.0945293	0.0925333	0.0906127	0.0853764	0.0845643	0.0853764	0.0885598	0.0845643	0.0885598	0	0	0	0	0.0035611	0	0.0107555	0.102778	0.00356508	0.0125704
Microtendipes_bimaculatus_ZJCH457_{Microtendipes_bimaculatus}	0.103206	0.100758	0.106927	0.094645	0.11086	0.105141	0.115027	0.105141	0.11709	0.112939	0.11709	0.104848	0.104848	0.104848	0.104848	0.106879	0.104848	0.111054	0.00177936	0.104848	0.113155	0.104848
Microtendipes_bimaculatus_ZJCH228_{Microtendipes_bimaculatus}	0.0943818	0.0925132	0.0985729	0.0905082	0.0905322	0.0976586	0.0925524	0.0976586	0.0965901	0.0966174	0.0965901	0.088623	0.088623	0.088623	0.088623	0.0906127	0.088623	0.0926453	0.088537	0.088623	0.0926453	0.088623	0.0865289
Microtendipes_bimaculatus_ZJCH217_{Microtendipes_bimaculatus}	0.0922404	0.0905051	0.0965445	0.0885041	0.0885201	0.0951586	0.0905322	0.0951586	0.0945576	0.0945808	0.0945576	0.0866028	0.0866028	0.0866028	0.0866028	0.0885884	0.0866028	0.0906127	0.0865289	0.0866028	0.0906127	0.0866028	0.0845289	0.00177936
Microtendipes_bimaculatus_ZJCH240_{Microtendipes_bimaculatus}	0.0986921	0.0965536	0.102655	0.0945404	0.0905322	0.0976586	0.0925524	0.0976586	0.0965901	0.0966174	0.0965901	0.0845907	0.0845907	0.0845907	0.0845907	0.0865723	0.0845907	0.0885884	0.0966507	0.0845907	0.0885884	0.0845907	0.0946099	0.00896081	0.0107724
Microtendipes_chloris_Finnmark416_{Microtendipes_chloris}	0.0796161	0.0786489	0.0806149	0.0826887	0.121391	0.115518	0.119273	0.112927	0.123466	0.119273	0.123466	0.088537	0.088537	0.088537	0.088537	0.0885598	0.088537	0.09669	0.113099	0.0845289	0.0966174	0.088537	0.115205	0.0926881	0.0906514	0.100919
Microtendipes_chloris_LC329130_{Microtendipes_chloris}	0.0837523	0.0845171	0.0865161	0.0885201	0.0885201	0.0877745	0.0885201	0.0853114	0.0945576	0.0905322	0.0945576	0.0866028	0.0866028	0.0866028	0.0866028	0.0906127	0.0866028	0.0987929	0.0885884	0.0866028	0.0926453	0.0866028	0.0865723	0.0885091	0.0865091	0.0945576	0.104675
Microtendipes_chloris_IM_PL7V14_263_{Microtendipes_chloris}	0.00188947	0.00534762	0.0125444	0.0235338	0.106711	0.107579	0.104666	0.110104	0.106717	0.108765	0.106717	0.0985729	0.0985729	0.0985729	0.0985729	0.100598	0.0985729	0.104688	0.104804	0.0945243	0.100598	0.0985729	0.106879	0.0985657	0.0965414	0.102639	0.0845907	0.0905051
Microtendipes_confinis_NHRS-BYWS000000905_{Microtendipes_confinis}	0.103155	0.100716	0.106879	0.106879	0.127592	0.133298	0.125465	0.130667	0.127635	0.125465	0.127635	0.106746	0.106746	0.106746	0.106746	0.10879	0.106746	0.117124	0.11086	0.106746	0.10677	0.106746	0.112939	0.0988483	0.100919	0.100919	0.11305	0.125433	0.106836
Microtendipes_confinis_BIOUG17376-H09_{Microtendipes_confinis}	0.101989	0.0995131	0.103833	0.10596	0.12771	0.133298	0.125478	0.130667	0.127757	0.125478	0.127757	0.110171	0.110171	0.110171	0.110171	0.112323	0.110171	0.118902	0.112323	0.110171	0.1102	0.110171	0.114506	0.0996501	0.101819	0.101819	0.116779	0.123226	0.10592	0
Microtendipes_confinis_NHRS-BYWS000000343_{Microtendipes_confinis}	0.103155	0.100716	0.106879	0.106879	0.127592	0.133298	0.125465	0.130667	0.127635	0.125465	0.127635	0.106746	0.106746	0.106746	0.106746	0.10879	0.106746	0.117124	0.11086	0.106746	0.10677	0.106746	0.112939	0.0988483	0.100919	0.100919	0.11305	0.125433	0.106836	0	0
Microtendipes_famiefeus_LC462286_{Microtendipes_famiefeus}	0.127437	0.121391	0.12787	0.121343	0.155684	0.149141	0.153457	0.151851	0.155755	0.153457	0.155755	0.129627	0.129627	0.129627	0.129627	0.131733	0.129627	0.140336	0.136195	0.129627	0.127527	0.129627	0.138369	0.138257	0.136092	0.142614	0.117124	0.144606	0.127684	0.131927	0.134529	0.131927
Microtendipes_famiefeus_LC462290_{Microtendipes_famiefeus}	0.116143	0.11916	0.125547	0.119191	0.148904	0.138413	0.151096	0.141059	0.151063	0.148904	0.151063	0.151096	0.151096	0.151096	0.151096	0.153345	0.151096	0.160026	0.142403	0.151096	0.157685	0.151096	0.140244	0.148837	0.146668	0.153204	0.131875	0.146696	0.125433	0.162017	0.161509	0.162017	0.115027
Microtendipes_famiefeus_LC462288_{Microtendipes_famiefeus}	0.138666	0.138309	0.144948	0.13403	0.151096	0.141059	0.148904	0.138413	0.15326	0.151096	0.15326	0.148982	0.148982	0.148982	0.148982	0.15124	0.148982	0.157921	0.146751	0.148982	0.155562	0.148982	0.144573	0.161986	0.159769	0.161986	0.147009	0.157609	0.144746	0.164186	0.166123	0.164186	0.114976	0.0253599
Microtendipes_famiefeus_LC462289_{Microtendipes_famiefeus}	0.134068	0.13398	0.140552	0.13403	0.153299	0.143718	0.151096	0.141059	0.155468	0.153299	0.155468	0.144606	0.144606	0.144606	0.144606	0.146834	0.144606	0.153457	0.151137	0.144606	0.151137	0.144606	0.148939	0.159769	0.157562	0.159769	0.142614	0.157609	0.14038	0.161963	0.163787	0.161963	0.114976	0.021663	0.00356508
Microtendipes_famiefeus_LC462291_{Microtendipes_famiefeus}	0.122814	0.125465	0.131927	0.12338	0.15326	0.143682	0.155468	0.151725	0.155431	0.151063	0.155431	0.146751	0.146751	0.146751	0.146751	0.148982	0.146751	0.157852	0.148982	0.146751	0.155512	0.146751	0.146789	0.157582	0.155379	0.157582	0.13614	0.155431	0.131791	0.164214	0.163812	0.164214	0.11709	0.0107361	0.0216854	0.0180089
Microtendipes_famiefeus_XJ29_{Microtendipes_famiefeus}	0.131945	0.12989	0.136479	0.12983	0.168995	0.15998	0.166723	0.157233	0.169076	0.166723	0.169076	0.13387	0.13387	0.13387	0.13387	0.135988	0.13387	0.144646	0.13614	0.13387	0.1339	0.13387	0.138309	0.142558	0.14038	0.146944	0.11297	0.15124	0.136256	0.138257	0.141182	0.138257	0.0253357	0.108875	0.115062	0.115062	0.117209
Microtendipes_famiefeus_LC462292_{Microtendipes_famiefeus}	0.127286	0.129688	0.136195	0.129729	0.155431	0.146316	0.157644	0.14899	0.157609	0.155431	0.157609	0.151096	0.151096	0.151096	0.151096	0.153345	0.151096	0.160026	0.151137	0.151096	0.157685	0.151096	0.148939	0.159769	0.157562	0.159769	0.142614	0.157609	0.136051	0.16866	0.168471	0.16866	0.12338	0.0089383	0.0180295	0.0143731	0.00535001	0.119273
Microtendipes_famiefeus_LC462285_{Microtendipes_famiefeus}	0.127437	0.121391	0.12787	0.121343	0.155684	0.149141	0.153457	0.151851	0.155755	0.153457	0.155755	0.129627	0.129627	0.129627	0.129627	0.131733	0.129627	0.140336	0.136195	0.129627	0.127527	0.129627	0.138369	0.138257	0.136092	0.142614	0.117124	0.144606	0.127684	0.131927	0.134529	0.131927	0	0.115027	0.114976	0.114976	0.11709	0.0253357	0.12338
Microtendipes_famiefeus_LC462287_{Microtendipes_famiefeus}	0.131746	0.129688	0.136195	0.129729	0.148982	0.141059	0.146789	0.138413	0.151137	0.148982	0.151137	0.14672	0.14672	0.14672	0.14672	0.148939	0.14672	0.155562	0.151137	0.14672	0.15326	0.14672	0.148939	0.148837	0.146668	0.148837	0.136195	0.151016	0.136051	0.159866	0.159252	0.159866	0.121446	0.029027	0.030957	0.0272186	0.0271909	0.119379	0.0253599	0.121446
Microtendipes_kamoprimus_LC329132_{Microtendipes_kamoprimus}	0.0837822	0.0825643	0.0825867	0.094645	0.125389	0.133211	0.125389	0.135843	0.127527	0.129627	0.127527	0.123275	0.123275	0.123275	0.123275	0.125373	0.123275	0.129583	0.123298	0.123275	0.119101	0.123275	0.125408	0.11496	0.112903	0.119101	0.106728	0.108762	0.088537	0.114976	0.112303	0.114976	0.112915	0.140244	0.151137	0.146751	0.146678	0.125433	0.146696	0.112915	0.138138
Microtendipes_kamoprimus_LC329131_{Microtendipes_kamoprimus}	0.0837822	0.0825643	0.0825867	0.094645	0.125389	0.133211	0.125389	0.135843	0.127527	0.129627	0.127527	0.123275	0.123275	0.123275	0.123275	0.125373	0.123275	0.129583	0.123298	0.123275	0.119101	0.123275	0.125408	0.11496	0.112903	0.119101	0.106728	0.108762	0.088537	0.114976	0.112303	0.114976	0.112915	0.140244	0.151137	0.146751	0.146678	0.125433	0.146696	0.112915	0.138138	0
Microtendipes_nigellus_TRD-CH79_{Microtendipes_nigellus}	0.0969302	0.0949798	0.095056	0.095056	0.123644	0.113007	0.130109	0.115604	0.13003	0.125789	0.13003	0.113155	0.113155	0.113155	0.113155	0.113216	0.113155	0.121727	0.119323	0.113155	0.121574	0.113155	0.121446	0.111244	0.109139	0.111244	0.055802	0.125598	0.101056	0.123644	0.125758	0.123644	0.13003	0.127945	0.145309	0.140874	0.136566	0.125789	0.134295	0.13003	0.136659	0.117124	0.117124
Microtendipes_nigellus_Finnmark143_{Microtendipes_nigellus}	0.0947372	0.0929179	0.0929899	0.0929899	0.121507	0.110423	0.127945	0.113007	0.12787	0.123644	0.12787	0.111054	0.111054	0.111054	0.111054	0.111111	0.111054	0.119586	0.117209	0.111054	0.119442	0.111054	0.119323	0.107042	0.109139	0.107042	0.0538412	0.125598	0.0989769	0.119379	0.121273	0.119379	0.12787	0.125789	0.143087	0.138672	0.134378	0.123644	0.132121	0.12787	0.134467	0.115027	0.115027	0.00535719
Microtendipes_pedellus_BIOUG16136-G01_{Microtendipes_pedellus}	0.119599	0.115998	0.120384	0.120345	0.131246	0.135843	0.133474	0.133211	0.137922	0.137958	0.137922	0.111676	0.111676	0.111676	0.111676	0.115998	0.111676	0.115998	0.129082	0.111676	0.10523	0.111676	0.126865	0.118226	0.116033	0.120429	0.129163	0.124637	0.122511	0.103316	0.103936	0.103316	0.12684	0.153657	0.155956	0.151369	0.160543	0.137894	0.160508	0.12684	0.149147	0.111612	0.111612	0.118226	0.118226
Microtendipes_pedellus_BIOUG22357-F02_{Microtendipes_pedellus}	0.117186	0.113694	0.118128	0.118098	0.129168	0.133211	0.13142	0.130593	0.135928	0.135955	0.135928	0.113721	0.113721	0.113721	0.113721	0.118128	0.113721	0.118128	0.129212	0.113721	0.107148	0.113721	0.12696	0.115938	0.113721	0.118166	0.131559	0.124702	0.120298	0.100805	0.100805	0.100805	0.124702	0.154218	0.156555	0.151893	0.161221	0.138182	0.16119	0.124702	0.149625	0.109287	0.109287	0.12265	0.12265	0.00188679
Microtendipes_pedellus_BIOUG08876-H11_{Microtendipes_pedellus}	0.118827	0.115234	0.119668	0.115202	0.132889	0.141148	0.135151	0.138488	0.139663	0.135151	0.139663	0.1065	0.1065	0.1065	0.1065	0.110838	0.1065	0.115234	0.130637	0.1065	0.10871	0.1065	0.128394	0.11749	0.115273	0.119717	0.126289	0.123931	0.121814	0.100251	0.100251	0.100251	0.135118	0.157875	0.169668	0.164917	0.162522	0.139576	0.164842	0.135118	0.157949	0.112966	0.112966	0.119717	0.119717	0.0171146	0.0172128
Microtendipes_pedellus_BIOUG14692-B02_{Microtendipes_pedellus}	0.117086	0.113551	0.113551	0.118027	0.131622	0.125398	0.124772	0.122821	0.129314	0.129328	0.129314	0.104692	0.104692	0.104692	0.104692	0.109116	0.104692	0.109116	0.133998	0.109137	0.102498	0.104692	0.131684	0.118071	0.115814	0.120339	0.131684	0.127061	0.120267	0.107045	0.107045	0.107045	0.127045	0.145428	0.152487	0.14777	0.152458	0.133875	0.152438	0.127045	0.140803	0.111315	0.111315	0.124905	0.124905	0.0214568	0.0194687	0.0234209
Microtendipes_pedellus_BIOUG22240-B02_{Microtendipes_pedellus}	0.107102	0.104308	0.108637	0.112984	0.130613	0.135843	0.13286	0.133211	0.137354	0.137385	0.137354	0.100015	0.100015	0.100015	0.100015	0.104308	0.100015	0.104308	0.130667	0.100015	0.0978796	0.100015	0.132925	0.113031	0.110838	0.110838	0.126246	0.121728	0.110792	0.100198	0.100198	0.100198	0.126162	0.155577	0.157908	0.153257	0.157875	0.132826	0.15785	0.126162	0.146396	0.108627	0.108627	0.119668	0.119668	0.0171445	0.0133596	0.0190526	0.0174885
Microtendipes_pedellus_09BBEDI-2895_{Microtendipes_pedellus}	0.116117	0.112897	0.11709	0.112885	0.131733	0.133183	0.129606	0.130572	0.133846	0.13387	0.133846	0.108812	0.108812	0.108812	0.108812	0.112939	0.108812	0.115027	0.125503	0.108812	0.10677	0.108812	0.12338	0.10884	0.10677	0.110919	0.121301	0.121265	0.119117	0.0946861	0.0953397	0.0946861	0.119117	0.151036	0.157582	0.157582	0.157609	0.125377	0.155379	0.119117	0.14672	0.106711	0.106711	0.121391	0.121391	0.0207029	0.0171686	0.0209182	0.0174685
Microtendipes_pedellus_BIOUG09747-D03_{Microtendipes_pedellus}	0.115649	0.112303	0.112303	0.116648	0.132077	0.128014	0.125395	0.125417	0.129816	0.129839	0.129816	0.103706	0.103706	0.103706	0.103706	0.108002	0.103706	0.108002	0.132155	0.108026	0.101577	0.103706	0.129907	0.114506	0.112323	0.121114	0.123226	0.125415	0.11882	0.101712	0.101712	0.101712	0.129816	0.154584	0.161545	0.156893	0.161509	0.132008	0.161481	0.129816	0.150038	0.11229	0.11229	0.127811	0.127811	0.0247696	0.021119	0.0248723	0.00577205
Microtendipes_pedellus_BIOUG09648-E04_{Microtendipes_pedellus}	0.114056	0.110801	0.110801	0.115159	0.130637	0.125417	0.12394	0.122833	0.128376	0.128394	0.128376	0.102171	0.102171	0.102171	0.102171	0.106481	0.102171	0.106481	0.135241	0.1065	0.100033	0.102171	0.132968	0.117409	0.115202	0.119627	0.126211	0.126183	0.117342	0.100151	0.100151	0.100151	0.128376	0.153234	0.160211	0.155549	0.160181	0.135061	0.160158	0.128376	0.148668	0.110792	0.110792	0.126338	0.126338	0.0229512	0.0191621	0.0229153	0.00384155
Microtendipes_pedellus_BIOUG30548-D03_{Microtendipes_pedellus}	0.111718	0.108774	0.112939	0.117064	0.129627	0.133211	0.131759	0.130593	0.136016	0.136051	0.136016	0.104675	0.104675	0.104675	0.104675	0.108774	0.104675	0.11084	0.127527	0.104675	0.102639	0.104675	0.129654	0.110887	0.108812	0.11297	0.117064	0.121197	0.11496	0.094645	0.0952967	0.094645	0.125408	0.151063	0.159912	0.155468	0.157644	0.129591	0.157609	0.125408	0.151137	0.104672	0.104672	0.10677	0.10677	0.013134	0.0133596	0.0151841	0.0194687
Microtendipes_pedellus_BIOUG09712-A03_{Microtendipes_pedellus}	0.116427	0.113004	0.117409	0.121814	0.135118	0.135843	0.137385	0.133211	0.14191	0.141951	0.14191	0.108655	0.108655	0.108655	0.108655	0.113004	0.108655	0.108637	0.130667	0.108655	0.1065	0.108655	0.132925	0.117446	0.115234	0.119668	0.126246	0.128394	0.119565	0.100198	0.100198	0.100198	0.130637	0.16025	0.167342	0.162603	0.167287	0.135073	0.167239	0.130637	0.155656	0.106472	0.106472	0.115234	0.115234	0.0132835	0.0133596	0.0151841	0.0194687
Microtendipes_pedellus_BIOUG23417-G02_{Microtendipes_pedellus}	0.119564	0.115843	0.120378	0.11133	0.131622	0.133211	0.133926	0.130593	0.138531	0.138566	0.138531	0.109137	0.109137	0.109137	0.109137	0.11359	0.109137	0.11359	0.131684	0.109137	0.106933	0.109137	0.129379	0.113621	0.111374	0.115878	0.129461	0.124784	0.12258	0.104908	0.104908	0.104908	0.127086	0.150123	0.150123	0.150123	0.154828	0.131602	0.154802	0.127086	0.143134	0.118027	0.118027	0.122712	0.122712	0.0175457	0.0195337	0.0214904	0.0234528
Microtendipes_pedellus_BIOUG32940-A06_{Microtendipes_pedellus}	0.122814	0.11916	0.12342	0.123346	0.131791	0.135888	0.133937	0.13325	0.13821	0.138257	0.13821	0.112915	0.112915	0.112915	0.112915	0.117064	0.112915	0.11916	0.136051	0.112915	0.11086	0.112915	0.1339	0.117124	0.115027	0.119229	0.129729	0.123319	0.125433	0.106982	0.108248	0.106982	0.13183	0.155512	0.16446	0.159966	0.16215	0.136016	0.162098	0.13183	0.151185	0.11495	0.11495	0.119273	0.119273	0.0169215	0.0172128	0.0151632	0.0214289
Microtendipes_pedellus_BIOUG22359-A07_{Microtendipes_pedellus}	0.112335	0.109116	0.11359	0.118071	0.131622	0.135843	0.133926	0.133211	0.138531	0.138566	0.138531	0.104692	0.104692	0.104692	0.104692	0.109116	0.104692	0.109116	0.124803	0.104692	0.102498	0.104692	0.127086	0.113621	0.111374	0.115878	0.12258	0.124784	0.115793	0.0982264	0.0982264	0.0982264	0.12253	0.150123	0.157249	0.152487	0.157209	0.127036	0.157177	0.12253	0.145476	0.102504	0.102504	0.111374	0.111374	0.00772216	0.00967148	0.0116087	0.0174885
Microtendipes_pedellus_BIOUG22359-F06_{Microtendipes_pedellus}	0.121115	0.11738	0.121814	0.121782	0.135151	0.138541	0.137424	0.135888	0.141951	0.142001	0.141951	0.113004	0.113004	0.113004	0.113004	0.11738	0.113004	0.11738	0.139707	0.113004	0.110838	0.113004	0.142001	0.121854	0.119627	0.124091	0.128453	0.12842	0.123979	0.111117	0.111117	0.111117	0.12842	0.160296	0.167405	0.162655	0.167342	0.132839	0.167287	0.12842	0.151045	0.117333	0.117333	0.117409	0.117409	0.0229512	0.0230837	0.0248723	0.025421
Microtendipes_pedellus_BIOUG22418-H02_{Microtendipes_pedellus}	0.123567	0.119593	0.124128	0.119562	0.13312	0.135888	0.135424	0.13325	0.140016	0.140065	0.140016	0.11289	0.11289	0.11289	0.11289	0.117341	0.11289	0.117341	0.140065	0.11289	0.110688	0.11289	0.137739	0.119631	0.117374	0.121899	0.130903	0.126294	0.126326	0.115447	0.115447	0.115447	0.128572	0.15863	0.165842	0.161022	0.165779	0.133064	0.165725	0.128572	0.149243	0.121756	0.121756	0.119631	0.119631	0.0213652	0.0233533	0.0253081	0.027429
Microtendipes_pedellus_BIOUG22359-G12_{Microtendipes_pedellus}	0.118785	0.115202	0.119627	0.110801	0.13286	0.133211	0.135118	0.130593	0.139627	0.135118	0.139627	0.104316	0.104316	0.104316	0.104316	0.108637	0.104316	0.113004	0.12842	0.104316	0.1065	0.104316	0.126183	0.115234	0.113031	0.117446	0.124009	0.119525	0.121782	0.0980284	0.0980284	0.0980284	0.130637	0.153257	0.16025	0.155577	0.157875	0.135073	0.160181	0.130637	0.148695	0.112965	0.112965	0.117446	0.117446	0.0190863	0.0191962	0.0171146	0.0254568
Microtendipes_pedellus_BIOUG43951-F03_{Microtendipes_pedellus}	0.125028	0.121236	0.125503	0.121214	0.1339	0.13325	0.136051	0.130625	0.140336	0.14038	0.140336	0.114976	0.114976	0.114976	0.114976	0.119135	0.114976	0.121236	0.144693	0.114976	0.112915	0.114976	0.142509	0.119191	0.11709	0.121301	0.127556	0.125408	0.127527	0.113216	0.114798	0.113216	0.127527	0.157685	0.166654	0.16215	0.16434	0.131714	0.164291	0.127527	0.148939	0.121197	0.121197	0.117124	0.117124	0.028481	0.0289763	0.0307436	0.0294451
Microtendipes_pedellus_BIOUG22362-E03_{Microtendipes_pedellus}	0.114079	0.110816	0.115202	0.115177	0.128376	0.127989	0.130613	0.125398	0.135091	0.135118	0.135091	0.104316	0.104316	0.104316	0.104316	0.108637	0.104316	0.108637	0.132925	0.104316	0.102171	0.104316	0.130667	0.110838	0.108655	0.113031	0.124009	0.119525	0.117357	0.102376	0.102376	0.102376	0.130637	0.153257	0.16025	0.155577	0.160211	0.135073	0.160181	0.130637	0.148695	0.115149	0.115149	0.117446	0.117446	0.0152103	0.0152976	0.0171146	0.0174885
Microtendipes_pedellus_BIOUG31048-D08_{Microtendipes_pedellus}	0.114079	0.113004	0.113004	0.11738	0.13286	0.133211	0.130613	0.130593	0.135091	0.135118	0.135091	0.106481	0.106481	0.106481	0.106481	0.110816	0.106481	0.110816	0.139758	0.110838	0.100021	0.106481	0.13747	0.117446	0.115234	0.119668	0.130751	0.119525	0.119565	0.10897	0.10897	0.10897	0.130637	0.155577	0.157908	0.153257	0.162559	0.135073	0.162522	0.130637	0.151004	0.117342	0.117342	0.124143	0.124143	0.0152103	0.0152976	0.0209981	0.0194687
Microtendipes_pedellus_BIOUG36980-B12_{Microtendipes_pedellus}	0.113925	0.11084	0.11086	0.114976	0.131759	0.133211	0.129627	0.130593	0.13387	0.1339	0.13387	0.10263	0.10263	0.10263	0.10263	0.106717	0.10263	0.108774	0.133937	0.106728	0.100598	0.10263	0.131791	0.11297	0.110887	0.115062	0.12338	0.119105	0.117043	0.100805	0.101762	0.100805	0.129654	0.15326	0.16215	0.157685	0.159866	0.133846	0.159827	0.129654	0.148939	0.110819	0.110819	0.117209	0.117209	0.0112364	0.0114291	0.013261	0.0155162
Microtendipes_pedellus_BIOUG32940-C04_{Microtendipes_pedellus}	0.116143	0.114998	0.115027	0.11916	0.13821	0.138488	0.136051	0.135843	0.140336	0.14038	0.140336	0.10879	0.10879	0.10879	0.10879	0.112915	0.10879	0.114998	0.138257	0.112939	0.102639	0.10879	0.136092	0.119273	0.117163	0.121391	0.129776	0.123298	0.121236	0.107042	0.108313	0.107042	0.131791	0.15326	0.16215	0.157685	0.159866	0.131714	0.159827	0.131791	0.148939	0.117043	0.117043	0.123578	0.123578	0.0188702	0.0191962	0.0209981	0.0234528
Microtendipes_pedellus_BIOUG37031-G03_{Microtendipes_pedellus}	0.120607	0.11709	0.121343	0.121265	0.127503	0.135843	0.129627	0.133211	0.13387	0.1339	0.13387	0.10879	0.10879	0.10879	0.10879	0.112915	0.10879	0.114998	0.131791	0.10879	0.102639	0.10879	0.129654	0.117163	0.115062	0.119273	0.125503	0.123298	0.123346	0.0987434	0.101762	0.0987434	0.121197	0.155468	0.155468	0.151063	0.162098	0.131714	0.162054	0.121197	0.151137	0.112885	0.112885	0.119323	0.119323	0.00185529	0.00188679	0.0151841	0.0214568
Microtendipes_pedellus_BIOUG09355-A01_{Microtendipes_pedellus}	0.119599	0.115998	0.115998	0.120345	0.131246	0.133211	0.129029	0.130593	0.133448	0.133474	0.133448	0.107356	0.107356	0.107356	0.107356	0.11165	0.107356	0.11165	0.133546	0.111676	0.100956	0.107356	0.131309	0.118226	0.116033	0.120429	0.129163	0.124637	0.122511	0.103316	0.103936	0.103316	0.12684	0.158266	0.160586	0.155956	0.165205	0.137894	0.165159	0.12684	0.153734	0.111612	0.111612	0.122641	0.122641	0.00371749	0.00378074	0.0171146	0.0194687
Microtendipes_pedellus_BIOUG13278-F05_{Microtendipes_pedellus}	0.116427	0.113004	0.117409	0.121814	0.13286	0.135843	0.135118	0.133211	0.139627	0.139663	0.139627	0.106481	0.106481	0.106481	0.106481	0.110816	0.106481	0.110816	0.12842	0.106481	0.104331	0.106481	0.130667	0.117446	0.115234	0.119668	0.126246	0.126162	0.119565	0.100198	0.100198	0.100198	0.130637	0.16025	0.167342	0.162603	0.167287	0.135073	0.167239	0.130637	0.155656	0.106472	0.106472	0.115234	0.115234	0.0132835	0.0133596	0.0113453	0.0174885
Microtendipes_pedellus_BIOUG37003-A07_{Microtendipes_pedellus}	0.116175	0.112939	0.117163	0.11709	0.125408	0.128014	0.127527	0.122833	0.131759	0.131791	0.131759	0.106746	0.106746	0.106746	0.106746	0.11086	0.106746	0.112939	0.129688	0.106746	0.104708	0.106746	0.127556	0.112939	0.11086	0.112939	0.121301	0.11288	0.11916	0.102824	0.103881	0.102824	0.125433	0.148904	0.153299	0.153299	0.157685	0.127487	0.155431	0.125433	0.144606	0.112897	0.112897	0.11305	0.11305	0.0150131	0.015271	0.01709	0.0194448
Microtendipes_pedellus_BIOUG24011-F06_{Microtendipes_pedellus}	0.113925	0.11084	0.115027	0.11916	0.131759	0.135843	0.1339	0.133211	0.138171	0.13821	0.138171	0.106728	0.106728	0.106728	0.106728	0.11084	0.106728	0.112915	0.129654	0.106728	0.104688	0.106728	0.131791	0.11297	0.110887	0.115062	0.11916	0.123298	0.117043	0.09669	0.0974426	0.09669	0.125408	0.15326	0.16215	0.157685	0.159866	0.129591	0.159827	0.125408	0.148939	0.106712	0.106712	0.10884	0.10884	0.0112364	0.0114291	0.013261	0.0174885
Microtendipes_pedellus_BIOUG22287-G05_{Microtendipes_pedellus}	0.115369	0.111871	0.116458	0.12106	0.137385	0.141098	0.139766	0.138446	0.144519	0.144562	0.144519	0.105073	0.105073	0.105073	0.105073	0.109602	0.105073	0.109602	0.130353	0.105073	0.102825	0.105073	0.132711	0.118836	0.116516	0.121167	0.130387	0.123343	0.118731	0.102981	0.102981	0.102981	0.127985	0.158887	0.166276	0.161338	0.16623	0.134983	0.166193	0.127985	0.154078	0.107341	0.107341	0.118798	0.118798	0.0118846	0.0138927	0.0158859	0.0219419
Microtendipes_pedellus_BIOUG30547-C06_{Microtendipes_pedellus}	0.113925	0.11084	0.115027	0.11916	0.131759	0.135843	0.1339	0.133211	0.138171	0.13821	0.138171	0.106728	0.106728	0.106728	0.106728	0.11084	0.106728	0.112915	0.129654	0.106728	0.104688	0.106728	0.131791	0.11297	0.110887	0.115062	0.11916	0.123298	0.117043	0.09669	0.0974426	0.09669	0.125408	0.15326	0.16215	0.157685	0.159866	0.129591	0.159827	0.125408	0.148939	0.106712	0.106712	0.10884	0.10884	0.0112364	0.0114291	0.013261	0.0174885
Microtendipes_pedellus_grp1._BIOUG50454-H03_{Microtendipes_pedellus}	0.114196	0.113155	0.119586	0.117454	0.125503	0.135944	0.125503	0.130667	0.12983	0.131927	0.12983	0.144874	0.144874	0.144874	0.144874	0.14716	0.144874	0.14716	0.136092	0.144874	0.142745	0.144874	0.133937	0.121236	0.123346	0.121236	0.13676	0.12342	0.117261	0.123466	0.12116	0.123466	0.149222	0.146944	0.164531	0.160026	0.157997	0.151369	0.157921	0.149222	0.155684	0.113155	0.113155	0.147896	0.141184	0.142664	0.140688	0.149018	0.140951
Microtendipes_pedellus_grp1._BIOUG25584-H09_{Microtendipes_pedellus}	0.10717	0.106527	0.113106	0.10656	0.121757	0.125445	0.121757	0.125445	0.126246	0.123979	0.126246	0.132925	0.132925	0.132925	0.132925	0.135241	0.132925	0.142121	0.14191	0.132925	0.135241	0.132925	0.139627	0.124009	0.121782	0.124009	0.124267	0.117357	0.110838	0.121901	0.121901	0.121901	0.146463	0.146426	0.167287	0.162559	0.151004	0.15337	0.157949	0.146463	0.155612	0.108679	0.108679	0.140221	0.137901	0.142001	0.138277	0.141951	0.138531
Microtendipes_pedellus_grp2._10-SCCWRP-3152_{Microtendipes_pedellus}	0.113905	0.112897	0.114998	0.119135	0.11496	0.120301	0.117043	0.122885	0.11916	0.119135	0.11916	0.102639	0.102639	0.102639	0.102639	0.10672	0.102639	0.110818	0.121188	0.102639	0.100601	0.102639	0.123284	0.10263	0.104666	0.0985811	0.12342	0.119117	0.119117	0.0925774	0.0952603	0.0925774	0.129688	0.159966	0.153397	0.151185	0.159912	0.136092	0.159966	0.129688	0.151185	0.0905082	0.0905082	0.125547	0.121301	0.0905278	0.0878706	0.093718	0.0981876
Microtendipes_pedellus_grp2._10-SCCWRP-3151_{Microtendipes_pedellus}	0.116117	0.114976	0.11709	0.121236	0.117043	0.120301	0.119135	0.122885	0.121265	0.121236	0.121265	0.104672	0.104672	0.104672	0.104672	0.108765	0.104672	0.11288	0.123284	0.104672	0.10263	0.104672	0.125389	0.104666	0.106711	0.100601	0.125547	0.121214	0.121214	0.0946099	0.0974016	0.0946099	0.13183	0.162208	0.15562	0.153397	0.16215	0.138257	0.162208	0.13183	0.153397	0.0925202	0.0925202	0.127684	0.12342	0.0926465	0.0878706	0.093718	0.0981876
Microtendipes_pedellus_grp1._BIOUG10382-H02_{Microtendipes_pedellus}	0.108892	0.108139	0.114732	0.10819	0.123226	0.128049	0.123226	0.128049	0.12771	0.129907	0.12771	0.141182	0.141182	0.141182	0.141182	0.143545	0.141182	0.145854	0.143415	0.141182	0.138957	0.141182	0.141127	0.121043	0.123256	0.121043	0.130464	0.125478	0.112423	0.125625	0.125625	0.125625	0.147959	0.150211	0.163992	0.163992	0.154797	0.154863	0.159412	0.147959	0.15707	0.112471	0.112471	0.146575	0.139565	0.143545	0.140688	0.149018	0.140951
Microtendipes_pedellus_grp2._BIOUG50335-C05_{Microtendipes_pedellus}	0.109538	0.106728	0.108812	0.112915	0.110819	0.112628	0.112885	0.115173	0.114976	0.11496	0.114976	0.0985698	0.0985698	0.0985698	0.0985698	0.10263	0.0985698	0.106711	0.117029	0.0985698	0.0965445	0.0985698	0.119117	0.10263	0.100593	0.0985647	0.119273	0.119117	0.112897	0.0946861	0.0974903	0.0946861	0.123319	0.157734	0.155512	0.153299	0.162054	0.133937	0.162098	0.123319	0.157734	0.0865161	0.0865161	0.121391	0.121391	0.0863856	0.0836679	0.0895106	0.0938572
Microtendipes_pedellus_grp1._10BBDIP-0916_{Microtendipes_pedellus}	0.105307	0.104804	0.111111	0.109015	0.11916	0.130667	0.11916	0.130667	0.12342	0.125503	0.12342	0.138309	0.138309	0.138309	0.138309	0.136195	0.138309	0.140552	0.144807	0.138309	0.136195	0.138309	0.142614	0.121236	0.123346	0.121236	0.128026	0.121301	0.108875	0.123466	0.123387	0.123466	0.144807	0.149152	0.164531	0.160026	0.153523	0.151369	0.157921	0.144807	0.155684	0.108962	0.108962	0.143412	0.13676	0.140381	0.138378	0.146687	0.138609
Microtendipes_pedellus_grp1._BIOUG12642-B05_{Microtendipes_pedellus}	0.102602	0.102243	0.108794	0.106648	0.121757	0.128049	0.121757	0.128049	0.126246	0.128453	0.126246	0.13747	0.13747	0.13747	0.13747	0.135241	0.13747	0.137524	0.142001	0.13747	0.135241	0.13747	0.139707	0.117357	0.119565	0.117357	0.12442	0.121782	0.106527	0.124143	0.124143	0.124143	0.14656	0.146507	0.167405	0.162655	0.153423	0.153484	0.158054	0.14656	0.155707	0.10656	0.10656	0.140433	0.133473	0.139817	0.13608	0.144367	0.136278
Microtendipes_pedellus_LA_LSLRZ13_245_{Microtendipes_pedellus}	0.0712286	0.0688168	0.0766887	0.0708089	0.104688	0.105183	0.106746	0.105183	0.11086	0.106746	0.11086	0.0965414	0.0965414	0.0965414	0.0965414	0.0985729	0.0965414	0.10677	0.0885201	0.0965414	0.104675	0.0965414	0.0905322	0.0985729	0.0965445	0.102655	0.0785881	0.0986055	0.0746807	0.102639	0.105842	0.102639	0.129591	0.119135	0.131791	0.127527	0.121214	0.138112	0.127527	0.129591	0.123346	0.0925122	0.0925122	0.0886634	0.0866391	0.120289	0.11806	0.121738	0.127061
Microtendipes_pedellus_LA_LSLZ10_222_{Microtendipes_pedellus}	0.0712286	0.0707815	0.0747045	0.0727851	0.104688	0.105183	0.106746	0.105183	0.11086	0.106746	0.11086	0.0985657	0.0985657	0.0985657	0.0985657	0.10061	0.0985657	0.10884	0.0885201	0.0985657	0.106728	0.0985657	0.0905322	0.0985729	0.0965445	0.102655	0.0785881	0.0986055	0.0766609	0.102639	0.105842	0.102639	0.131714	0.121236	0.133937	0.129654	0.123319	0.140267	0.129654	0.131714	0.125465	0.0905082	0.0905082	0.0866391	0.084623	0.120289	0.11806	0.121738	0.127061
Microtendipes_pedellus_TRD-CH80_{Microtendipes_pedellus}	0.0172458	0.0180549	0.0217127	0.021782	0.104688	0.100084	0.102639	0.10259	0.104708	0.106746	0.104708	0.0986309	0.0986309	0.0986309	0.0986309	0.10065	0.0986309	0.104766	0.09669	0.0986309	0.10065	0.0986309	0.0987434	0.0945404	0.0965688	0.0986055	0.0867292	0.0905322	0.0235338	0.0986309	0.0994806	0.0986309	0.119229	0.121301	0.131875	0.131875	0.127635	0.131985	0.131875	0.119229	0.131875	0.0845437	0.0845437	0.0971307	0.0909323	0.118152	0.115881	0.121854	0.122551
Microtendipes_pedellus_NO_85_{Microtendipes_pedellus}	0.0172458	0.0180549	0.0217127	0.021782	0.104688	0.100084	0.102639	0.10259	0.104708	0.106746	0.104708	0.0986309	0.0986309	0.0986309	0.0986309	0.10065	0.0986309	0.104766	0.09669	0.0986309	0.10065	0.0986309	0.0987434	0.0945404	0.0965688	0.0986055	0.0867292	0.0905322	0.0235338	0.0986309	0.0994806	0.0986309	0.119229	0.121301	0.131875	0.131875	0.127635	0.131985	0.131875	0.119229	0.131875	0.0845437	0.0845437	0.0971307	0.0909323	0.118152	0.115881	0.121854	0.122551
Microtendipes_pedellus_LA_LSLRZ15_134_{Microtendipes_pedellus}	0.0713149	0.0669356	0.0748101	0.0689443	0.104708	0.0951586	0.110919	0.102696	0.110887	0.10677	0.110887	0.10061	0.10061	0.10061	0.10061	0.100627	0.10061	0.108875	0.0965901	0.10061	0.106746	0.10061	0.0986309	0.0965901	0.0945576	0.10068	0.0786489	0.0945576	0.0727851	0.110919	0.1102	0.110919	0.129654	0.12338	0.134087	0.134087	0.125465	0.13821	0.129688	0.129654	0.127635	0.0865289	0.0865289	0.0767222	0.0747341	0.122511	0.120298	0.123979	0.124803
Microtendipes_pedellus_grp2._10-SCCWRP-1528_{Microtendipes_pedellus}	0.109509	0.108765	0.11084	0.11496	0.110819	0.115173	0.112885	0.11773	0.114976	0.11496	0.114976	0.0985987	0.0985987	0.0985987	0.0985987	0.102655	0.0985987	0.10672	0.117021	0.0985987	0.0965691	0.0985987	0.1191	0.10263	0.100601	0.0985811	0.119191	0.11495	0.11495	0.0925774	0.0952603	0.0925774	0.125433	0.155512	0.148982	0.146789	0.155468	0.131791	0.155512	0.125433	0.146789	0.0865081	0.0865081	0.121301	0.121301	0.0863173	0.0836152	0.0894445	0.0937919
Microtendipes_pedellus_LA_ASL16_114_{Microtendipes_pedellus}	0.0754215	0.0727539	0.0766887	0.0747693	0.106746	0.102652	0.104688	0.102652	0.10879	0.104688	0.10879	0.0945253	0.0945253	0.0945253	0.0945253	0.0965445	0.0945253	0.104708	0.0925524	0.0985657	0.10263	0.0945253	0.0945808	0.102655	0.10061	0.10677	0.0825643	0.102704	0.0786489	0.104688	0.108002	0.104688	0.133846	0.123346	0.136092	0.131791	0.125433	0.142432	0.131791	0.133846	0.127592	0.0965445	0.0965445	0.0927368	0.0906959	0.122482	0.120277	0.123956	0.124784
Microtendipes_pedellus_LA_LSLRZ15_12_{Microtendipes_pedellus}	0.0733807	0.0729463	0.0792161	0.0750862	0.104541	0.0942894	0.111092	0.102332	0.111062	0.106715	0.111062	0.106696	0.106696	0.106696	0.106696	0.106715	0.106696	0.115507	0.10028	0.106696	0.113233	0.106696	0.102449	0.10028	0.0981201	0.104628	0.0812214	0.0959696	0.0750055	0.115507	0.114972	0.115507	0.137668	0.124262	0.137807	0.137807	0.126469	0.142203	0.130935	0.137668	0.130974	0.0895829	0.0895829	0.079143	0.0770422	0.12807	0.1258	0.129698	0.130717
Microtendipes_robustus_ZJCH365_{Microtendipes_robustus}	0.0944726	0.0926084	0.100758	0.0885884	0.0986309	0.0926408	0.10068	0.100104	0.10065	0.0965901	0.10065	0.0908025	0.0908025	0.0908025	0.0908025	0.0929179	0.0908025	0.101217	0.100919	0.0908025	0.0989769	0.0908025	0.0988483	0.0967864	0.0947331	0.100919	0.0967353	0.0965688	0.0986624	0.119273	0.12116	0.119273	0.129776	0.127527	0.136016	0.140336	0.131759	0.138369	0.138171	0.129776	0.131791	0.10879	0.10879	0.105017	0.102934	0.126982	0.12481	0.126338	0.124905
Microtendipes_robustus_ZJCH286_{Microtendipes_robustus}	0.0944726	0.0926084	0.100758	0.0885884	0.0986309	0.0926408	0.10068	0.100104	0.10065	0.0965901	0.10065	0.0908025	0.0908025	0.0908025	0.0908025	0.0929179	0.0908025	0.101217	0.100919	0.0908025	0.0989769	0.0908025	0.0988483	0.0967864	0.0947331	0.100919	0.0967353	0.0965688	0.0986624	0.119273	0.12116	0.119273	0.129776	0.127527	0.136016	0.140336	0.131759	0.138369	0.138171	0.129776	0.131791	0.10879	0.10879	0.105017	0.102934	0.126982	0.12481	0.126338	0.124905
Chironomidae_ZJCHI019-21_{Microtendipes_robustus}	0.0866943	0.0852544	0.0893696	0.0750904	0.0874212	0.0853395	0.0853422	0.0828825	0.08947	0.0853422	0.08947	0.0730981	0.0730981	0.0730981	0.0730981	0.0751724	0.0730981	0.0792876	0.0852879	0.0730981	0.0812717	0.0730981	0.083226	0.0811882	0.079139	0.0853119	0.0853422	0.0873362	0.0914357	0.0956067	0.0973181	0.0956067	0.114555	0.118839	0.125305	0.125305	0.125322	0.123168	0.127483	0.114555	0.120999	0.10819	0.10819	0.0936628	0.091562	0.10738	0.104964	0.104353	0.102498
Microtendipes_robustus_ZJCH202_{Microtendipes_robustus}	0.0879896	0.0865091	0.0925202	0.0805518	0.0825867	0.0828825	0.0805907	0.0804375	0.0845643	0.0805907	0.0845643	0.0727539	0.0727539	0.0727539	0.0727539	0.0747693	0.0727539	0.0787613	0.0825643	0.0727539	0.0806807	0.0727539	0.0845643	0.0885884	0.0865723	0.0926453	0.0926881	0.088537	0.0925132	0.0986055	0.0994548	0.0986055	0.117043	0.127556	0.129627	0.1339	0.136092	0.125433	0.13821	0.117043	0.13183	0.104701	0.104701	0.102876	0.100805	0.111709	0.10934	0.10871	0.10471
Microtendipes_robustus_ZJCH120_{Microtendipes_robustus}	0.0944136	0.0925333	0.0986055	0.082532	0.0805907	0.0804375	0.0825867	0.0828825	0.0825643	0.0786026	0.0825643	0.0787182	0.0787182	0.0787182	0.0787182	0.0807693	0.0787182	0.0848098	0.0865723	0.0787182	0.0867292	0.0787182	0.0845643	0.0906127	0.0885884	0.0946861	0.0988483	0.0905531	0.0985861	0.10065	0.101601	0.10065	0.123346	0.125433	0.131759	0.136051	0.133937	0.13183	0.136051	0.123346	0.13398	0.110823	0.110823	0.104955	0.102876	0.113888	0.111543	0.110903	0.106933
Microtendipes_robustus_ZJCH102_{Microtendipes_robustus}	0.081647	0.0805567	0.0865081	0.0746578	0.088623	0.0902901	0.0866028	0.0927838	0.0906127	0.0866028	0.0906127	0.0668599	0.0668599	0.0668599	0.0668599	0.0688403	0.0668599	0.0727851	0.0885884	0.0668599	0.0747045	0.0668599	0.0906127	0.0845643	0.0825643	0.0885884	0.0866028	0.0925774	0.0865131	0.0965688	0.0973181	0.0965688	0.112885	0.129688	0.136051	0.136051	0.133937	0.125433	0.14038	0.112885	0.13398	0.104701	0.104701	0.102876	0.100805	0.10954	0.107148	0.106527	0.10471
Chironomidae_ZJCHI299-21_{Microtendipes_robustus}	0.09109	0.0893696	0.093519	0.0832041	0.0812099	0.0804375	0.0832718	0.0828825	0.0832458	0.0791565	0.0832458	0.0751389	0.0751389	0.0751389	0.0751389	0.0772258	0.0751389	0.081358	0.083226	0.0751389	0.0833421	0.0751389	0.0852879	0.08947	0.0873866	0.0936628	0.0916053	0.0894109	0.0955852	0.0998084	0.101601	0.0998084	0.118856	0.123168	0.131869	0.136294	0.131901	0.127535	0.134077	0.118856	0.13194	0.106089	0.106089	0.0957726	0.0936628	0.113888	0.111543	0.110903	0.106933
Microtendipes_robustus_ZJCH474_{Microtendipes_robustus}	0.0858664	0.0845171	0.0905082	0.0746578	0.0825867	0.0804375	0.0805907	0.0780044	0.0845643	0.0805907	0.0845643	0.0727539	0.0727539	0.0727539	0.0727539	0.0747693	0.0727539	0.0787613	0.0805722	0.0727539	0.0806807	0.0727539	0.0785881	0.0825643	0.0805722	0.0865723	0.088623	0.0845289	0.0905051	0.0986055	0.0994548	0.0986055	0.11496	0.121214	0.123284	0.127503	0.129654	0.123319	0.131759	0.11496	0.125433	0.108774	0.108774	0.0987434	0.09669	0.10738	0.104964	0.104353	0.102498
Microtendipes_robustus_ZJCH482_{Microtendipes_robustus}	0.0774629	0.0766274	0.0825399	0.0746578	0.0866028	0.0878087	0.0845907	0.0902901	0.0885884	0.0845907	0.0885884	0.0629688	0.0629688	0.0629688	0.0629688	0.0649264	0.0629688	0.0688403	0.0885884	0.0629688	0.0707597	0.0629688	0.0906127	0.0825643	0.0805722	0.0865723	0.0825867	0.088537	0.0825527	0.0925202	0.0930718	0.0925202	0.11496	0.125433	0.136051	0.131759	0.129654	0.127556	0.136051	0.11496	0.129688	0.100661	0.100661	0.0987434	0.09669	0.10523	0.10279	0.102189	0.100295
Microtendipes_robustus_ZJCH498_{Microtendipes_robustus}	0.0795506	0.0785882	0.0805675	0.0727085	0.0825867	0.0780044	0.0766224	0.0804375	0.0805722	0.0805907	0.0805722	0.0668599	0.0668599	0.0668599	0.0668599	0.0688403	0.0668599	0.0727851	0.0885884	0.0707815	0.0707597	0.0668599	0.0865723	0.0805722	0.0785881	0.0845643	0.0845907	0.0925774	0.084529	0.0986055	0.0994548	0.0986055	0.112885	0.121214	0.127503	0.127503	0.127527	0.125433	0.131759	0.112885	0.125433	0.106733	0.106733	0.100805	0.0987434	0.10523	0.10279	0.106527	0.095919
Chironomidae_ZJCHI2651-22_{Microtendipes_robustus}	0.0776142	0.0765861	0.081348	0.0718593	0.0837917	0.0828825	0.081382	0.0804375	0.0861801	0.081382	0.0861801	0.0695338	0.0695338	0.0695338	0.0695338	0.0719035	0.0695338	0.0766768	0.069516	0.0695338	0.0790401	0.0695338	0.0718801	0.0910102	0.0885771	0.0959122	0.0814497	0.0765875	0.0837347	0.0933968	0.0933968	0.0933968	0.100685	0.113043	0.113031	0.118031	0.12057	0.110563	0.123081	0.100685	0.115549	0.0958065	0.0958065	0.0886934	0.0862543	0.0959122	0.0934551	0.0959122	0.0910102
Chironomidae_ZJCHI2102-22_{Microtendipes_robustus}	0.0790204	0.0779072	0.0826132	0.0732329	0.0826672	0.0828825	0.0802919	0.0804375	0.0850219	0.0802919	0.0850219	0.0686098	0.0686098	0.0686098	0.0686098	0.0709462	0.0686098	0.0756522	0.0685924	0.0686098	0.0779824	0.0686098	0.0709234	0.0897829	0.0873848	0.0946139	0.0827016	0.0755653	0.0849772	0.0921359	0.0921359	0.0921359	0.0993189	0.113949	0.113943	0.118881	0.121386	0.109053	0.123869	0.0993189	0.116424	0.0945112	0.0945112	0.0898615	0.0874519	0.0946139	0.0921926	0.0946139	0.0897829
Microtendipes_robustus_ZJCH470_{Microtendipes_robustus}	0.0816459	0.0805518	0.0865091	0.0746472	0.0906127	0.0927373	0.0885884	0.0952373	0.0926084	0.0885884	0.0926084	0.0668796	0.0668796	0.0668796	0.0668796	0.0688694	0.0668796	0.072822	0.088623	0.0668796	0.0747341	0.0668796	0.0906514	0.0845907	0.0825867	0.088623	0.0866391	0.09058	0.0865081	0.0985861	0.0994357	0.0985861	0.110827	0.129729	0.133937	0.133937	0.13398	0.125465	0.14043	0.110827	0.13403	0.104683	0.104683	0.102934	0.100859	0.107411	0.104986	0.10656	0.104736
Microtendipes_rydalensis_ZMUO.025111_{Microtendipes_rydalensis}	0.138874	0.13205	0.136324	0.129957	0.146789	0.14903	0.140267	0.143682	0.142467	0.140267	0.142467	0.123346	0.123346	0.123346	0.123346	0.125503	0.123346	0.134087	0.148939	0.127592	0.11916	0.123346	0.146751	0.142467	0.140298	0.142467	0.138369	0.129591	0.138435	0.149222	0.155016	0.149222	0.134219	0.142745	0.14716	0.142745	0.147081	0.12983	0.147009	0.134219	0.138257	0.138309	0.138309	0.160433	0.158171	0.162973	0.161308	0.155656	0.1501
Microtendipes_rydalensis_ZMUO.025110_{Microtendipes_rydalensis}	0.138874	0.13205	0.136324	0.129957	0.146789	0.14903	0.140267	0.143682	0.142467	0.140267	0.142467	0.123346	0.123346	0.123346	0.123346	0.125503	0.123346	0.134087	0.148939	0.127592	0.11916	0.123346	0.146751	0.142467	0.140298	0.142467	0.138369	0.129591	0.138435	0.149222	0.155016	0.149222	0.134219	0.142745	0.14716	0.142745	0.147081	0.12983	0.147009	0.134219	0.138257	0.138309	0.138309	0.160433	0.158171	0.162973	0.161308	0.155656	0.1501
Microtendipes_rydalensis_grp._10-SCCWRP-1556_{Microtendipes_rydalensis}	0.168704	0.170912	0.170955	0.159769	0.168698	0.159685	0.166451	0.154279	0.168743	0.166451	0.168743	0.162274	0.162274	0.162274	0.162274	0.164609	0.162274	0.171458	0.151096	0.166799	0.162346	0.162274	0.148904	0.153299	0.151096	0.157734	0.149032	0.157548	0.177636	0.177928	0.180594	0.177928	0.108962	0.119323	0.12989	0.134219	0.127802	0.111111	0.12989	0.108962	0.12989	0.153229	0.153229	0.146944	0.146944	0.149287	0.154449	0.148772	0.145608
Microtendipes_rydalensis_grp._10-SCCWRP-1557_{Microtendipes_rydalensis}	0.168704	0.170912	0.170955	0.159769	0.168698	0.159685	0.166451	0.154279	0.168743	0.166451	0.168743	0.162274	0.162274	0.162274	0.162274	0.164609	0.162274	0.171458	0.151096	0.166799	0.162346	0.162274	0.148904	0.153299	0.151096	0.157734	0.149032	0.157548	0.177636	0.177928	0.180594	0.177928	0.111054	0.119323	0.12989	0.134219	0.127802	0.111111	0.12989	0.111054	0.12989	0.153229	0.153229	0.146944	0.146944	0.149287	0.154449	0.148772	0.145608
Microtendipes_sp.1BD_BIOUG20461-F07_{Microtendipes_sp.1}	0.115544	0.106314	0.108932	0.119606	0.157434	0.154625	0.154625	0.151831	0.157497	0.160259	0.157497	0.124724	0.124724	0.124724	0.124724	0.124724	0.124724	0.119391	0.132784	0.124724	0.132784	0.124724	0.135509	0.127456	0.124761	0.127456	0.109133	0.127412	0.114141	0.116823	0.116823	0.116823	0.146484	0.168674	0.177345	0.171548	0.174527	0.15757	0.174438	0.146484	0.1631	0.111497	0.111497	0.119763	0.119763	0.127379	0.124698	0.127379	0.124698
Microtendipes_sp.1BDDNAS-49C-6ERW_MT159584_{Microtendipes_sp.1}	0.11834	0.112939	0.11709	0.11297	0.142509	0.149141	0.144693	0.151851	0.146944	0.144693	0.146944	0.12342	0.12342	0.12342	0.12342	0.125503	0.12342	0.134087	0.127556	0.119191	0.136256	0.12342	0.129688	0.125719	0.123578	0.125719	0.119379	0.125503	0.11916	0.111054	0.114673	0.111054	0.15124	0.184799	0.180159	0.180159	0.177928	0.171279	0.180159	0.15124	0.168995	0.123319	0.123319	0.129957	0.129957	0.124719	0.12253	0.11738	0.131776
Microtendipes_sp.1BD_BIOUG20486-G07_{Microtendipes_sp.1}	0.117933	0.11229	0.118841	0.121075	0.150157	0.1599	0.152471	0.15716	0.154863	0.157134	0.154863	0.132155	0.132155	0.132155	0.132155	0.134364	0.132155	0.132112	0.127638	0.12767	0.141182	0.132155	0.12987	0.12552	0.123292	0.12552	0.125569	0.12767	0.118807	0.118991	0.118991	0.118991	0.157205	0.180376	0.190109	0.185219	0.185295	0.168807	0.185219	0.157205	0.175841	0.125395	0.125395	0.136807	0.136807	0.127638	0.124718	0.123979	0.129379
Microtendipes_sp.1BD_BIOUG01338-F03_{Microtendipes_sp.1}	0.113886	0.106711	0.110819	0.106717	0.138112	0.14103	0.135966	0.138391	0.138138	0.140267	0.138138	0.110819	0.110819	0.110819	0.110819	0.11288	0.110819	0.117029	0.110818	0.11496	0.119117	0.110819	0.11288	0.11086	0.10879	0.11086	0.119273	0.121214	0.11288	0.1068	0.112383	0.1068	0.140298	0.173175	0.175447	0.175447	0.177789	0.151096	0.177731	0.140298	0.166593	0.125389	0.125389	0.127684	0.127684	0.122459	0.120263	0.119544	0.120267
Microtendipes_sp.1BD_BIOUG33071-A09_{Microtendipes_sp.1}	0.113886	0.106711	0.110819	0.106717	0.138112	0.14103	0.135966	0.138391	0.138138	0.140267	0.138138	0.110819	0.110819	0.110819	0.110819	0.11288	0.110819	0.117029	0.110818	0.11496	0.119117	0.110819	0.11288	0.11086	0.10879	0.11086	0.119273	0.121214	0.11288	0.1068	0.112383	0.1068	0.140298	0.173175	0.175447	0.175447	0.177789	0.151096	0.177731	0.140298	0.166593	0.125389	0.125389	0.127684	0.127684	0.122459	0.120263	0.119544	0.120267
Microtendipes_sp.1BD_09BBEDI-2051_{Microtendipes_sp.1}	0.113887	0.106712	0.11495	0.110827	0.135988	0.143718	0.138138	0.146392	0.142432	0.142467	0.142432	0.108765	0.108765	0.108765	0.108765	0.110819	0.108765	0.11496	0.117043	0.108765	0.117043	0.108765	0.119135	0.11297	0.110887	0.11297	0.10677	0.119135	0.112881	0.10677	0.112349	0.10677	0.144606	0.173223	0.180088	0.175501	0.173278	0.157685	0.177789	0.144606	0.166654	0.119101	0.119101	0.119229	0.119229	0.111612	0.113654	0.108623	0.118027
Microtendipes_sp.1BD_INVSJ16L151_{Microtendipes_sp.1}	0.111718	0.104688	0.112939	0.104708	0.125598	0.130931	0.12774	0.133591	0.129957	0.12774	0.129957	0.110919	0.110919	0.110919	0.110919	0.11297	0.110919	0.121391	0.114998	0.110919	0.119273	0.110919	0.11709	0.100758	0.102824	0.104898	0.110919	0.119191	0.11084	0.108915	0.114621	0.108915	0.125408	0.157609	0.166451	0.164214	0.159794	0.140298	0.166451	0.125408	0.155468	0.125377	0.125377	0.13003	0.123578	0.126982	0.12481	0.121854	0.129514
Microtendipes_sp.1BD_BIOUG37372-F10_{Microtendipes_sp.1}	0.11333	0.105848	0.112286	0.110125	0.134291	0.141098	0.136543	0.143765	0.141037	0.141078	0.141037	0.112284	0.112284	0.112284	0.112284	0.11445	0.112284	0.116624	0.118807	0.112284	0.121	0.112284	0.121	0.114482	0.112303	0.114482	0.112323	0.114482	0.112309	0.114506	0.114506	0.114506	0.145603	0.170921	0.180514	0.175694	0.170979	0.159351	0.175694	0.145603	0.164057	0.118811	0.118811	0.123292	0.123292	0.11445	0.115848	0.110791	0.120267
Microtendipes_sp.1BD_BIOUG12500-H09_{Microtendipes_sp.1}	0.115369	0.107341	0.114144	0.111865	0.139766	0.141098	0.142159	0.143765	0.146929	0.146978	0.146929	0.116432	0.116432	0.116432	0.116432	0.118724	0.116432	0.121029	0.121029	0.116432	0.125669	0.116432	0.123343	0.118768	0.116458	0.118768	0.114206	0.12106	0.11416	0.116516	0.116516	0.116516	0.142204	0.168764	0.17884	0.173776	0.168824	0.156621	0.173776	0.142204	0.161559	0.116437	0.116437	0.121123	0.121123	0.111865	0.114148	0.109593	0.118745
Microtendipes_sp.1BD_BIOUG37373-B06_{Microtendipes_sp.1}	0.112463	0.104958	0.111466	0.104945	0.133682	0.139447	0.135955	0.142121	0.138238	0.140532	0.138238	0.113654	0.113654	0.113654	0.113654	0.115848	0.113654	0.118051	0.118051	0.113654	0.122486	0.113654	0.120263	0.113673	0.111476	0.113673	0.113694	0.115881	0.111485	0.115938	0.115938	0.115938	0.140532	0.173096	0.177938	0.177938	0.173155	0.154333	0.177938	0.140532	0.166136	0.120259	0.120259	0.12481	0.12481	0.118051	0.118778	0.113654	0.121022
Microtendipes_sp.1BD_BIOUG34831-D05_{Microtendipes_sp.1}	0.12051	0.11496	0.119117	0.12338	0.153345	0.154381	0.151137	0.151678	0.153397	0.155562	0.153397	0.123319	0.123319	0.123319	0.123319	0.125408	0.123319	0.121197	0.131791	0.123319	0.131791	0.123319	0.133937	0.12342	0.121301	0.12342	0.123466	0.131791	0.121197	0.115103	0.118943	0.115103	0.15562	0.177679	0.189227	0.184576	0.182328	0.166654	0.182267	0.15562	0.173341	0.125377	0.125377	0.136256	0.136256	0.12684	0.124702	0.123956	0.124784
Microtendipes_sp.1BD_BIOUG18457-D07_{Microtendipes_sp.1}	0.123814	0.117063	0.119526	0.114642	0.149437	0.15716	0.152014	0.14903	0.154665	0.152014	0.154665	0.119492	0.119492	0.119492	0.119492	0.12193	0.119492	0.126892	0.117016	0.119492	0.13443	0.119492	0.119466	0.124489	0.122001	0.124489	0.112323	0.12193	0.124405	0.112231	0.112231	0.112231	0.136857	0.170129	0.172789	0.172789	0.172858	0.144449	0.175463	0.136857	0.164958	0.11459	0.11459	0.11968	0.11968	0.124442	0.121961	0.119492	0.126936
Microtendipes_sp.1BD_BIOUG06987-C10_{Microtendipes_sp.1}	0.121019	0.115419	0.115403	0.111266	0.147298	0.151725	0.145115	0.143682	0.14733	0.145115	0.14733	0.121666	0.121666	0.121666	0.121666	0.123762	0.121666	0.132273	0.115393	0.125895	0.134423	0.121666	0.117481	0.123858	0.121735	0.123858	0.117616	0.127999	0.121683	0.113405	0.118902	0.113405	0.147413	0.180751	0.185391	0.185391	0.183136	0.158361	0.185391	0.147413	0.174108	0.127999	0.127999	0.128181	0.128181	0.131309	0.126988	0.121782	0.127118
Microtendipes_sp.1BD_BIOUG09222-F05_{Microtendipes_sp.1}	0.120273	0.11457	0.11672	0.110308	0.140676	0.15716	0.142914	0.14903	0.145208	0.142914	0.145208	0.118856	0.118856	0.118856	0.118856	0.120999	0.118856	0.129732	0.116688	0.118856	0.13194	0.118856	0.118839	0.121085	0.118911	0.121085	0.121127	0.12102	0.120999	0.108244	0.1102	0.108244	0.142956	0.177018	0.181757	0.181757	0.17945	0.154137	0.181757	0.142956	0.17022	0.120984	0.120984	0.129876	0.129876	0.124657	0.122486	0.117342	0.127086
Microtendipes_sp.1BD_BIOUG18456-G12_{Microtendipes_sp.1}	0.122606	0.116648	0.118841	0.112303	0.143276	0.15716	0.145559	0.14903	0.147902	0.145559	0.147902	0.121018	0.121018	0.121018	0.121018	0.123203	0.121018	0.12987	0.116624	0.121018	0.134364	0.121018	0.118807	0.123292	0.121075	0.123292	0.123336	0.123226	0.123203	0.1102	0.1102	0.1102	0.145603	0.177972	0.182791	0.182791	0.180441	0.157014	0.182791	0.145603	0.171045	0.123187	0.123187	0.132261	0.132261	0.125415	0.122486	0.117342	0.127086
Microtendipes_sp.1BD_BIOUG18454-A12_{Microtendipes_sp.1}	0.121039	0.115348	0.119594	0.111127	0.143381	0.157233	0.145603	0.14908	0.147884	0.145603	0.147884	0.119594	0.119594	0.119594	0.119594	0.121714	0.119594	0.130372	0.11744	0.119594	0.13256	0.119594	0.119572	0.119698	0.117547	0.119698	0.121811	0.123864	0.121714	0.107012	0.110235	0.107012	0.145647	0.179457	0.184163	0.184163	0.181874	0.156747	0.184163	0.145647	0.172715	0.125951	0.125951	0.13261	0.13261	0.124684	0.122504	0.117357	0.127118
Microtendipes_sp.1BD_BIOUG34663-F07_{Microtendipes_sp.1}	0.124974	0.119135	0.123319	0.127635	0.157789	0.15983	0.155562	0.157098	0.157852	0.160026	0.157852	0.125433	0.125433	0.125433	0.125433	0.127527	0.125433	0.123298	0.133937	0.125433	0.133937	0.125433	0.136092	0.127684	0.125547	0.127684	0.12774	0.136092	0.125408	0.119323	0.123387	0.119323	0.160094	0.182267	0.193922	0.189227	0.186969	0.1712	0.186896	0.160094	0.177928	0.129606	0.129606	0.140623	0.140623	0.131274	0.129186	0.123956	0.12935
Microtendipes_sp.1BD_BIOUG33671-H08_{Microtendipes_sp.1}	0.113886	0.106711	0.110819	0.106717	0.138112	0.14103	0.135966	0.138391	0.138138	0.140267	0.138138	0.110819	0.110819	0.110819	0.110819	0.11288	0.110819	0.117029	0.110818	0.11496	0.119117	0.110819	0.11288	0.11086	0.10879	0.11086	0.119273	0.121214	0.11288	0.1068	0.112383	0.1068	0.140298	0.173175	0.175447	0.175447	0.177789	0.151096	0.177731	0.140298	0.166593	0.125389	0.125389	0.127684	0.127684	0.122459	0.120263	0.119544	0.120267
Microtendipes_sp.1BD_BIOUG03125-E12_{Microtendipes_sp.1}	0.11184	0.105576	0.113429	0.118807	0.159129	0.161953	0.161953	0.159129	0.164891	0.167651	0.164891	0.137364	0.137364	0.137364	0.137364	0.137364	0.137364	0.131914	0.131857	0.131914	0.145556	0.137364	0.134567	0.129273	0.126577	0.129273	0.108417	0.126524	0.113342	0.121339	0.121339	0.121339	0.153851	0.170332	0.179003	0.173206	0.176204	0.164999	0.176096	0.153851	0.167651	0.115938	0.115938	0.118982	0.118982	0.131857	0.129161	0.131857	0.134567
Microtendipes_sp.1BD_BIOUG65418-D03_{Microtendipes_sp.1}	0.120523	0.114976	0.119135	0.11084	0.144546	0.154435	0.14672	0.146349	0.148939	0.14672	0.148939	0.123298	0.123298	0.123298	0.123298	0.125389	0.123298	0.1339	0.11288	0.123298	0.136051	0.123298	0.11495	0.12338	0.121265	0.12338	0.117163	0.127503	0.121214	0.110887	0.116699	0.110887	0.144646	0.180024	0.182328	0.182328	0.182397	0.155512	0.184643	0.144646	0.173411	0.127503	0.127503	0.127684	0.127684	0.126865	0.122504	0.117357	0.127118
Microtendipes_sp.1BD_BIOUG20460-D05_{Microtendipes_sp.1}	0.113892	0.108774	0.112897	0.10879	0.138138	0.143718	0.140298	0.146392	0.142509	0.140298	0.142509	0.125503	0.125503	0.125503	0.125503	0.127592	0.125503	0.136195	0.125408	0.121265	0.138369	0.125503	0.127527	0.119273	0.117163	0.123519	0.115103	0.121236	0.11496	0.111003	0.114621	0.111003	0.148982	0.182397	0.184718	0.184718	0.180159	0.168922	0.187049	0.148982	0.1712	0.123298	0.123298	0.13205	0.13205	0.124684	0.122504	0.117357	0.131726
Microtendipes_sp.2BD_BIOUG46852-E12_{Microtendipes_sp.2}	0.0986921	0.0985729	0.100627	0.104688	0.119171	0.110161	0.115064	0.110161	0.119205	0.119171	0.119205	0.106733	0.106733	0.106733	0.106733	0.108765	0.106733	0.11288	0.10879	0.108774	0.102655	0.106733	0.106728	0.108765	0.10672	0.11288	0.100598	0.106711	0.104675	0.104688	0.108002	0.104688	0.114976	0.127527	0.136016	0.13387	0.1339	0.119135	0.138171	0.114976	0.13387	0.0805518	0.0805518	0.121301	0.119191	0.0967176	0.0984693	0.102158	0.0937841
Microtendipes_sp.3BD_BIOUG17262-E12_{Microtendipes_sp.3}	0.113988	0.112939	0.114998	0.121301	0.123298	0.122854	0.121197	0.117712	0.123319	0.125408	0.123319	0.11496	0.11496	0.11496	0.11496	0.117029	0.11496	0.121214	0.112939	0.119135	0.112897	0.11496	0.115027	0.112939	0.11086	0.112939	0.131875	0.123319	0.11916	0.06899	0.0725087	0.06899	0.12338	0.155431	0.16866	0.164186	0.164291	0.125408	0.164249	0.12338	0.157644	0.0965445	0.0965445	0.127684	0.127684	0.0821259	0.0793881	0.0830921	0.076578
Microtendipes_sp.3BD_BIOUG16526-E02_{Microtendipes_sp.3}	0.109563	0.10879	0.114998	0.11709	0.119105	0.122854	0.121197	0.117712	0.123319	0.125408	0.123319	0.11496	0.11496	0.11496	0.11496	0.117029	0.11496	0.121214	0.10879	0.11496	0.112897	0.11496	0.11086	0.10879	0.106728	0.10879	0.127592	0.119117	0.114976	0.0650452	0.0683506	0.0650452	0.12338	0.151036	0.164186	0.159751	0.159827	0.125408	0.159794	0.12338	0.153229	0.0965445	0.0965445	0.12342	0.12342	0.0779937	0.0752127	0.0789167	0.076578
Microtendipes_tamaogouti_LC329139_{Microtendipes_tamaogouti}	0.0901218	0.0885091	0.0905322	0.0965688	0.0845907	0.0952901	0.0866028	0.0952901	0.0906127	0.0866028	0.0906127	0.0865477	0.0865477	0.0865477	0.0865477	0.0905531	0.0865477	0.0986999	0.0845289	0.0825477	0.0905531	0.0865477	0.0825369	0.0885091	0.0865091	0.0885091	0.106728	0.0496023	0.0945293	0.12338	0.12552	0.12338	0.148982	0.151016	0.159769	0.164214	0.159794	0.157685	0.161986	0.148982	0.155402	0.119105	0.119105	0.123578	0.123578	0.133593	0.131513	0.130667	0.129417
Microtendipes_tamaogouti_LC329138_{Microtendipes_tamaogouti}	0.103071	0.10065	0.104804	0.104804	0.0966507	0.11544	0.0966507	0.110285	0.100805	0.0986999	0.100805	0.0886634	0.0886634	0.0886634	0.0886634	0.0926881	0.0886634	0.100919	0.0945404	0.084623	0.0967864	0.0886634	0.0965688	0.0926084	0.09058	0.094645	0.117043	0.0866812	0.10677	0.119191	0.121114	0.119191	0.153345	0.151185	0.159966	0.159966	0.157789	0.155512	0.162208	0.153345	0.153299	0.121265	0.121265	0.145309	0.143087	0.144885	0.142943	0.139817	0.148117
Microtendipes_tamaogouti_LC329140_{Microtendipes_tamaogouti}	0.0965495	0.0945404	0.0986309	0.102738	0.0946099	0.112856	0.0946099	0.112856	0.0987434	0.0966507	0.0987434	0.0766887	0.0766887	0.0766887	0.0766887	0.080645	0.0766887	0.0887096	0.102704	0.0727282	0.0866812	0.0766887	0.104766	0.0945808	0.0925524	0.0945808	0.11496	0.082649	0.10061	0.11709	0.118902	0.11709	0.151137	0.148982	0.162208	0.157734	0.153345	0.159966	0.159966	0.151137	0.151096	0.11916	0.11916	0.138672	0.136479	0.135793	0.138324	0.130705	0.13866
Microtendipes_tamaogouti_LC329133_{Microtendipes_tamaogouti}	0.0944136	0.0945576	0.0986624	0.0986624	0.094645	0.11035	0.094645	0.112927	0.0987929	0.09669	0.0987929	0.080645	0.080645	0.080645	0.080645	0.084623	0.080645	0.0927368	0.0986309	0.0766609	0.0886634	0.080645	0.10068	0.0925774	0.0905531	0.0925774	0.117064	0.0826887	0.100627	0.121265	0.123292	0.121265	0.146789	0.149032	0.157789	0.157789	0.153397	0.155562	0.160026	0.146789	0.151137	0.119191	0.119191	0.138764	0.136566	0.142536	0.145206	0.13747	0.145668
Diptera_ZJCHI840-22_{Microtendipes_tuberosus}	0.102251	0.101956	0.108367	0.108319	0.145032	0.133156	0.149487	0.14103	0.151725	0.149487	0.151725	0.123168	0.123168	0.123168	0.123168	0.123194	0.123168	0.125378	0.125461	0.123168	0.129698	0.123168	0.127664	0.129821	0.127614	0.134266	0.119237	0.123168	0.108278	0.13644	0.138957	0.13644	0.13194	0.13644	0.149881	0.149881	0.145263	0.138682	0.143062	0.13194	0.152174	0.11888	0.11888	0.112896	0.112896	0.129214	0.127067	0.128493	0.136377
Microtendipes_tuberosus_ZHECH236-21_{Microtendipes_tuberosus}	0.109679	0.108962	0.115205	0.111003	0.148828	0.130558	0.153176	0.138391	0.155355	0.153176	0.155355	0.129688	0.129688	0.129688	0.129688	0.129729	0.129688	0.131875	0.131985	0.129688	0.136092	0.129688	0.12983	0.12983	0.127684	0.13415	0.121727	0.125408	0.115151	0.140623	0.141246	0.140623	0.138257	0.13614	0.151369	0.151369	0.144693	0.144874	0.142558	0.138257	0.151369	0.125465	0.125465	0.115481	0.115481	0.126982	0.12481	0.126246	0.134046
Microtendipes_tuberosus_CH160_{Microtendipes_tuberosus}	0.10757	0.109074	0.113216	0.115331	0.148837	0.135782	0.153204	0.143718	0.155379	0.153204	0.155379	0.127635	0.127635	0.127635	0.127635	0.127684	0.127635	0.127684	0.123519	0.127635	0.13403	0.127635	0.125656	0.125547	0.127684	0.12983	0.107042	0.131791	0.115264	0.131927	0.134412	0.131927	0.13403	0.136256	0.151526	0.151526	0.144807	0.140623	0.142676	0.13403	0.151526	0.119135	0.119135	0.107182	0.100919	0.131457	0.129335	0.133018	0.141072
Microtendipes_tuberosus_ZJCH232_{Microtendipes_tuberosus}	0.107052	0.106405	0.113722	0.108763	0.147653	0.135767	0.152717	0.143682	0.15524	0.152717	0.15524	0.135359	0.135359	0.135359	0.135359	0.135418	0.135359	0.135418	0.130536	0.135359	0.142867	0.135359	0.128043	0.135562	0.133043	0.140638	0.1311	0.127897	0.11357	0.138285	0.138285	0.138285	0.128043	0.140397	0.153037	0.153037	0.147832	0.140549	0.145345	0.128043	0.153218	0.110983	0.110983	0.116382	0.116382	0.125767	0.123279	0.123279	0.133121
Diptera_ZJCHI657-22_{Microtendipes_tuberosus}	0.0982753	0.0981835	0.102531	0.0981484	0.133142	0.123814	0.139854	0.13173	0.137593	0.13537	0.137593	0.115393	0.115393	0.115393	0.115393	0.117618	0.115393	0.1243	0.117685	0.115393	0.122005	0.115393	0.115468	0.111171	0.108969	0.115606	0.106863	0.111025	0.104628	0.12008	0.122327	0.12008	0.133162	0.135575	0.151676	0.149328	0.140106	0.140047	0.142351	0.133162	0.149328	0.119774	0.119774	0.100353	0.100353	0.110307	0.107852	0.109391	0.119135
Diptera_ZJCHI847-22_{Microtendipes_tuberosus}	0.104478	0.104046	0.11047	0.106142	0.147261	0.133156	0.151725	0.14103	0.153971	0.151725	0.153971	0.129698	0.129698	0.129698	0.129698	0.129732	0.129698	0.13194	0.132039	0.129698	0.136294	0.129698	0.129821	0.131986	0.129773	0.13644	0.121363	0.125322	0.110385	0.138622	0.141182	0.138622	0.134113	0.134157	0.14753	0.14753	0.142956	0.140869	0.140758	0.134113	0.149808	0.12102	0.12102	0.115003	0.115003	0.126936	0.124772	0.126211	0.133998
Microtendipes_wangi_CH418_{Microtendipes_wangi}	0.0922846	0.088537	0.094645	0.0966174	0.129688	0.130625	0.13183	0.128014	0.13403	0.13398	0.13403	0.104675	0.104675	0.104675	0.104675	0.108774	0.104675	0.112915	0.112915	0.104675	0.108774	0.104675	0.114998	0.104667	0.106717	0.104667	0.12338	0.104667	0.0945576	0.094645	0.0931984	0.094645	0.117163	0.125503	0.138309	0.13398	0.136092	0.125503	0.13398	0.117163	0.125503	0.108812	0.108812	0.121446	0.117209	0.105327	0.102863	0.100053	0.0981557
Microtendipes_wangi_CH422_{Microtendipes_wangi}	0.0922846	0.088537	0.094645	0.0966174	0.129688	0.130625	0.13183	0.128014	0.13403	0.13398	0.13403	0.104675	0.104675	0.104675	0.104675	0.108774	0.104675	0.112915	0.112915	0.104675	0.108774	0.104675	0.114998	0.108774	0.106717	0.108774	0.12338	0.104667	0.0945576	0.0987434	0.0974903	0.0987434	0.117163	0.125503	0.138309	0.13398	0.136092	0.125503	0.13398	0.117163	0.125503	0.108812	0.108812	0.121446	0.121446	0.105327	0.102863	0.100053	0.0981557
Microtendipes_wangi_CH388_{Microtendipes_wangi}	0.0944136	0.0925524	0.0986999	0.0965901	0.129654	0.133211	0.131791	0.135843	0.13398	0.133937	0.13398	0.108774	0.108774	0.108774	0.108774	0.112897	0.108774	0.117064	0.117064	0.108774	0.110827	0.108774	0.11916	0.108765	0.110827	0.108765	0.123346	0.110827	0.0986055	0.0966507	0.0952967	0.0966507	0.113007	0.129729	0.138257	0.138257	0.136051	0.127592	0.138257	0.113007	0.131875	0.10879	0.10879	0.129957	0.125656	0.103138	0.100658	0.104353	0.100333
Microtendipes_wangi_CH392_{Microtendipes_wangi}	0.111807	0.10884	0.11305	0.119273	0.138112	0.141059	0.140267	0.141059	0.142467	0.144606	0.142467	0.114998	0.114998	0.114998	0.114998	0.11916	0.114998	0.121265	0.117064	0.114998	0.117064	0.114998	0.11916	0.10879	0.11086	0.117124	0.11709	0.104675	0.115027	0.0946861	0.0953397	0.0946861	0.129776	0.153397	0.166723	0.16446	0.160026	0.13403	0.16446	0.129776	0.153299	0.127477	0.127477	0.132121	0.127802	0.0926465	0.0900119	0.093718	0.0916329
Microtendipes_wangi_CH410_{Microtendipes_wangi}	0.0922846	0.088537	0.094645	0.0966174	0.129688	0.130625	0.13183	0.128014	0.13403	0.13398	0.13403	0.104675	0.104675	0.104675	0.104675	0.108774	0.104675	0.112915	0.112915	0.104675	0.108774	0.104675	0.114998	0.108774	0.106717	0.108774	0.12338	0.104667	0.0945576	0.0987434	0.0974903	0.0987434	0.117163	0.125503	0.138309	0.13398	0.136092	0.125503	0.13398	0.117163	0.125503	0.108812	0.108812	0.121446	0.121446	0.105327	0.102863	0.100053	0.0981557
Microtendipes_wangi_CH412_{Microtendipes_wangi}	0.109633	0.1068	0.111003	0.113007	0.133846	0.138446	0.135988	0.138446	0.138171	0.140298	0.138171	0.115027	0.115027	0.115027	0.115027	0.119191	0.115027	0.121301	0.11084	0.115027	0.11709	0.115027	0.112915	0.104688	0.106746	0.11297	0.117124	0.106746	0.11297	0.094645	0.0952967	0.094645	0.125547	0.15124	0.157789	0.162274	0.157852	0.129776	0.162274	0.125547	0.151137	0.127474	0.127474	0.132199	0.12787	0.0905677	0.0879027	0.0959121	0.0916642
Microtendipes_wangi_CH413_{Microtendipes_wangi}	0.114078	0.110958	0.115205	0.117209	0.135988	0.138446	0.138138	0.138446	0.140336	0.142467	0.140336	0.117124	0.117124	0.117124	0.117124	0.121301	0.117124	0.119191	0.112915	0.117124	0.119191	0.117124	0.114998	0.108812	0.110887	0.117163	0.121343	0.108812	0.117163	0.0987434	0.0995978	0.0987434	0.127684	0.155684	0.162274	0.166799	0.162346	0.134087	0.166799	0.127684	0.155562	0.127474	0.127474	0.136566	0.132199	0.094823	0.0922038	0.0959121	0.0938572
Microtendipes_wangi_CH409_{Microtendipes_wangi}	0.0922631	0.0885201	0.0946099	0.0925333	0.127527	0.130593	0.129654	0.133211	0.13183	0.131791	0.13183	0.104667	0.104667	0.104667	0.104667	0.108765	0.104667	0.112897	0.112897	0.104667	0.106711	0.104667	0.114976	0.104666	0.106711	0.104666	0.123346	0.108765	0.0945404	0.0966507	0.0952967	0.0966507	0.110919	0.129729	0.138257	0.138257	0.136051	0.125465	0.138257	0.110919	0.129729	0.10879	0.10879	0.129957	0.125656	0.103138	0.100658	0.104353	0.100333
Microtendipes_wangi_CH417_{Microtendipes_wangi}	0.0901387	0.0865289	0.0926084	0.0945808	0.127556	0.128014	0.129688	0.125417	0.131875	0.13183	0.131875	0.10263	0.10263	0.10263	0.10263	0.106717	0.10263	0.11084	0.11084	0.10263	0.106717	0.10263	0.112915	0.106717	0.104667	0.106717	0.121265	0.102627	0.0925333	0.09669	0.0953397	0.09669	0.115062	0.12338	0.13614	0.13183	0.133937	0.12338	0.13183	0.115062	0.12338	0.106746	0.106746	0.119323	0.119323	0.103172	0.100684	0.0979022	0.0959579
Microtendipes_wangi_CH377_{Microtendipes_wangi}	0.111851	0.108875	0.113099	0.115103	0.133846	0.138446	0.135988	0.138446	0.138171	0.140298	0.138171	0.115027	0.115027	0.115027	0.115027	0.119191	0.115027	0.121301	0.11084	0.115027	0.11709	0.115027	0.112915	0.106746	0.108812	0.115062	0.119229	0.106746	0.115062	0.09669	0.0974426	0.09669	0.127684	0.153457	0.160026	0.164531	0.160094	0.131927	0.164531	0.127684	0.153345	0.127474	0.127474	0.134378	0.13003	0.0926908	0.0900486	0.0937569	0.0916642
Microtendipes_wangi__CH407_{Microtendipes_wangi}	0.109633	0.1068	0.111003	0.117209	0.133846	0.138446	0.135988	0.138446	0.138171	0.140298	0.138171	0.112939	0.112939	0.112939	0.112939	0.11709	0.112939	0.119191	0.112915	0.112939	0.114998	0.112939	0.114998	0.106746	0.108812	0.115062	0.117124	0.104688	0.11297	0.094645	0.0952967	0.094645	0.12983	0.15124	0.162274	0.162274	0.157852	0.134087	0.162274	0.12983	0.151137	0.125373	0.125373	0.132199	0.12787	0.0905677	0.0879027	0.091611	0.0894808
Microtendipes_wuyisensis_ZJCH385_{Microtendipes_wuyisensis}	0.1077	0.105017	0.104955	0.105085	0.113007	0.105109	0.110919	0.105109	0.1068	0.10677	0.1068	0.121727	0.121727	0.121727	0.121727	0.123793	0.121727	0.130287	0.123793	0.121727	0.13247	0.121727	0.121648	0.115403	0.117531	0.115403	0.135007	0.129729	0.111175	0.139196	0.144354	0.139196	0.167283	0.151369	0.164693	0.169259	0.16025	0.169471	0.162426	0.167283	0.160338	0.157997	0.157997	0.143935	0.137224	0.157339	0.155488	0.149868	0.144017
Microtendipes_wuyisensis_ZJCH396_{Microtendipes_wuyisensis}	0.105478	0.102934	0.102876	0.107182	0.115103	0.10764	0.113007	0.10764	0.108875	0.10884	0.108875	0.119586	0.119586	0.119586	0.119586	0.121648	0.119586	0.128113	0.121648	0.119586	0.130287	0.119586	0.123793	0.117531	0.119667	0.117531	0.132799	0.131875	0.109074	0.136979	0.142012	0.136979	0.164989	0.153596	0.166971	0.171558	0.162512	0.167172	0.164693	0.164989	0.162606	0.155755	0.155755	0.141688	0.135007	0.159731	0.157909	0.152254	0.146426
Microtendipes_wuyisensis_ZJCH406_{Microtendipes_wuyisensis}	0.105478	0.102934	0.102876	0.107182	0.115103	0.10764	0.113007	0.10764	0.108875	0.10884	0.108875	0.119586	0.119586	0.119586	0.119586	0.121648	0.119586	0.128113	0.121648	0.119586	0.130287	0.119586	0.123793	0.117531	0.119667	0.117531	0.132799	0.131875	0.109074	0.136979	0.142012	0.136979	0.164989	0.153596	0.166971	0.171558	0.162512	0.167172	0.164693	0.164989	0.162606	0.155755	0.155755	0.141688	0.135007	0.159731	0.157909	0.152254	0.146426
Microtendipes_wuyiensis_ZJCH361_{Microtendipes_wuyisensis}	0.108551	0.108551	0.113159	0.103972	0.108273	0.112566	0.112892	0.118431	0.1083	0.108273	0.1083	0.117876	0.117876	0.117876	0.117876	0.122546	0.117876	0.129758	0.120018	0.113159	0.124939	0.117876	0.11766	0.122463	0.120088	0.122463	0.129867	0.129139	0.108551	0.134512	0.142585	0.134512	0.165891	0.150934	0.150715	0.155653	0.14839	0.168325	0.15573	0.165891	0.158224	0.158224	0.158224	0.154577	0.152039	0.151905	0.149771	0.15419	0.163895
Microtendipes_wuyisensis_ZJCH395_{Microtendipes_wuyisensis}	0.1077	0.105017	0.104955	0.105085	0.113007	0.105109	0.110919	0.105109	0.1068	0.10677	0.1068	0.121727	0.121727	0.121727	0.121727	0.123793	0.121727	0.130287	0.123793	0.121727	0.13247	0.121727	0.121648	0.115403	0.117531	0.115403	0.135007	0.129729	0.111175	0.139196	0.144354	0.139196	0.167283	0.151369	0.164693	0.169259	0.16025	0.169471	0.162426	0.167283	0.160338	0.157997	0.157997	0.143935	0.137224	0.157339	0.155488	0.149868	0.144017
Microtendipes_wuyisensis_ZJCH129_{Microtendipes_wuyisensis}	0.105478	0.103527	0.103468	0.103592	0.113661	0.105852	0.11156	0.105852	0.107416	0.107385	0.107416	0.120284	0.120284	0.120284	0.120284	0.122358	0.120284	0.128866	0.124518	0.120284	0.131054	0.120284	0.122358	0.113942	0.116074	0.113942	0.133585	0.128339	0.1076	0.137791	0.142898	0.137791	0.165984	0.150038	0.163401	0.167978	0.158943	0.168181	0.161128	0.165984	0.159027	0.156686	0.156686	0.142534	0.135807	0.155929	0.154052	0.148422	0.142526
Microtendipes_wuyisensis_ZJCH259_{Microtendipes_wuyisensis}	0.1077	0.105017	0.104955	0.109287	0.117209	0.110185	0.115103	0.110185	0.110958	0.110919	0.110958	0.121727	0.121727	0.121727	0.121727	0.123793	0.121727	0.130287	0.123793	0.121727	0.13247	0.121727	0.125949	0.119667	0.121813	0.119667	0.135007	0.13403	0.111175	0.139196	0.144354	0.139196	0.167283	0.155833	0.169259	0.173868	0.164785	0.169471	0.166971	0.167283	0.164883	0.157997	0.157997	0.143935	0.137224	0.157339	0.155488	0.149868	0.144017
Microtendipes_wuyisensis_ZJCH285_{Microtendipes_wuyisensis}	0.1077	0.105017	0.104955	0.105085	0.113007	0.105109	0.110919	0.105109	0.1068	0.10677	0.1068	0.121727	0.121727	0.121727	0.121727	0.123793	0.121727	0.130287	0.123793	0.121727	0.13247	0.121727	0.121648	0.115403	0.117531	0.115403	0.135007	0.129729	0.111175	0.139196	0.144354	0.139196	0.167283	0.151369	0.164693	0.169259	0.16025	0.169471	0.162426	0.167283	0.160338	0.157997	0.157997	0.143935	0.137224	0.157339	0.155488	0.149868	0.144017
Microtendipes_wuyiensis_ZJCH382_{Microtendipes_wuyisensis}	0.109858	0.107042	0.111175	0.11132	0.119273	0.1127	0.121391	0.1127	0.117209	0.117163	0.117209	0.121648	0.121648	0.121648	0.121648	0.123715	0.121648	0.130195	0.119442	0.117383	0.132374	0.121648	0.121574	0.119586	0.117454	0.119586	0.119849	0.123319	0.113216	0.141301	0.146575	0.141301	0.160338	0.146886	0.164609	0.169164	0.155684	0.16025	0.157852	0.160338	0.16025	0.153596	0.153596	0.141553	0.139321	0.159582	0.157765	0.147366	0.151147
Omisus_caledonicus_MZ658701.1_{outgroup}	0.124997	0.123346	0.12338	0.129688	0.146834	0.162455	0.146834	0.165202	0.148982	0.149032	0.148982	0.146834	0.146834	0.146834	0.146834	0.151185	0.146834	0.153397	0.151301	0.15124	0.144693	0.146834	0.153523	0.13403	0.131875	0.138369	0.12338	0.131791	0.129654	0.153763	0.152847	0.153763	0.16025	0.175787	0.189584	0.184889	0.178009	0.160168	0.182558	0.16025	0.178096	0.140213	0.140213	0.138764	0.138764	0.156586	0.154773	0.153903	0.157659
[truncated: 111 more columns]

## Sheet: Caption
Table. Estimates of Evolutionary Divergence between Sequences
The number of base substitutions per site from between sequences are shown. Analyses were conducted using the Kimura 2-parameter model [1]. The analysis involved 161 nucleotide sequences. Codon positions included were 1st+2nd+3rd+Noncoding. All positions with less than 50% site coverage were eliminated. That is, fewer than 50% alignment gaps, missing data, and ambiguous bases were allowed at any …
1. Kimura M. (1980). A simple method for estimating evolutionary rate of base substitutions through comparative studies of nucleotide sequences. Journal of Molecular Evolution 16:111-120.
2. Kumar S., Stecher G., and Tamura K. (2016). MEGA7: Molecular Evolutionary Genetics Analysis version 7.0 for bigger datasets.Molecular Biology and Evolution 33:1870-1874.
Disclaimer: Although utmost care has been taken to ensure the correctness of the caption, the caption text is provided "as is" without any warranty of any kind. Authors advise the user to carefully check the caption prior to its use for any purpose and report any errors or problems to the authors immediately (www.megasoftware.net). In no event shall the authors and their employers be liable for a…

## Sheet: baishanzuensis
Microtendipes_baishanzuensis_HW013_{Microtendipes_baishanzuensis}
Chironomidae_ZJCHI2623-22_{Microtendipes_baishanzuensis}	0.00657904
Microtendipes_baishanzuensis_ZJCH077_{Microtendipes_baishanzuensis}	0.00715576	0.00657904
Chironomidae_ZJCHI2614-22_{Microtendipes_baishanzuensis}	0.00879144	0.00657904	0.0043764
Microtendipes_baishanzuensis_ZJCH204_{Microtendipes_baishanzuensis}	0.00535001	0.00437041	0.00535001	0.00656821
Microtendipes_baishanzuensis_ZJCH067_{Microtendipes_baishanzuensis}	0.00535719	0.0043764	0.00535719	0.00657904	0.0035611
Microtendipes_baishanzuensis_ZJCH072_{Microtendipes_baishanzuensis}	0.00535001	0.00437041	0.00535001	0.00656821	0	0.0035611
	Mean	0.00533953		MAX	0.00879144
Microtendipes_baishanzuensis_HW013_{Microtendipes_baishanzuensis}
Microtendipes_baishanzuensis_ZJCH077_{Microtendipes_baishanzuensis}	0.00715576
Microtendipes_baishanzuensis_ZJCH204_{Microtendipes_baishanzuensis}	0.00535001	0.00535001
Microtendipes_baishanzuensis_ZJCH067_{Microtendipes_baishanzuensis}	0.00535719	0.00535719	0.0035611
Microtendipes_baishanzuensis_ZJCH072_{Microtendipes_baishanzuensis}	0.00535001	0.00535001	0	0.0035611
	Mean	0.00463924		MAX	0.00715576

## Sheet: robustus
Microtendipes_robustus_ZJCH365_{Microtendipes_robustus}
Microtendipes_robustus_ZJCH286_{Microtendipes_robustus}	0
Chironomidae_ZJCHI019-21_{Microtendipes_robustus}	0.0533871	0.0533871
Microtendipes_robustus_ZJCH202_{Microtendipes_robustus}	0.0575579	0.0575579	0.0167613
Microtendipes_robustus_ZJCH120_{Microtendipes_robustus}	0.055601	0.055601	0.0186589	0.00535719
Microtendipes_robustus_ZJCH102_{Microtendipes_robustus}	0.0575579	0.0575579	0.014871	0.0199302	0.0255064
Chironomidae_ZJCHI299-21_{Microtendipes_robustus}	0.0533871	0.0533871	0.0186589	0.00183486	0.00367649	0.0224757
Microtendipes_robustus_ZJCH474_{Microtendipes_robustus}	0.0517099	0.0517099	0.00367649	0.0125906	0.0144154	0.0144154	0.014871
Microtendipes_robustus_ZJCH482_{Microtendipes_robustus}	0.0575579	0.0575579	0.014871	0.0199302	0.0255064	0.00356508	0.0224757	0.0144154
Microtendipes_robustus_ZJCH498_{Microtendipes_robustus}	0.0536516	0.0536516	0.0111116	0.0236408	0.0255064	0.0144154	0.0263219	0.0107724	0.0144154
Chironomidae_ZJCHI2651-22_{Microtendipes_robustus}	0.0441701	0.0441701	0.0130159	0	0.00646561	0.0196532	0.00214593	0.00863952	0.0196532	0.0196532
Chironomidae_ZJCHI2102-22_{Microtendipes_robustus}	0.0435922	0.0435922	0.0128487	0	0.00638307	0.019399	0.00211865	0.00852899	0.019399	0.019399	0
Microtendipes_robustus_ZJCH470_{Microtendipes_robustus}	0.0556627	0.0556627	0.0167327	0.0217449	0.0273316	0.00177857	0.0243519	0.01622	0.00535001	0.01622	0.021841	0.0215584
	Mean=	0.0250353			MAX=	0.0575579
Microtendipes_robustus_ZJCH365_{Microtendipes_robustus}
Microtendipes_robustus_ZJCH286_{Microtendipes_robustus}	0
Chironomidae_ZJCHI019-21_{Microtendipes_robustus}	0.0533871	0.0533871
Microtendipes_robustus_ZJCH202_{Microtendipes_robustus}	0.0575579	0.0575579	0.0167613
Microtendipes_robustus_ZJCH120_{Microtendipes_robustus}	0.055601	0.055601	0.0186589	0.00535719
Microtendipes_robustus_ZJCH102_{Microtendipes_robustus}	0.0575579	0.0575579	0.014871	0.0199302	0.0255064
Microtendipes_robustus_ZJCH474_{Microtendipes_robustus}	0.0517099	0.0517099	0.00367649	0.0125906	0.0144154	0.0144154
Microtendipes_robustus_ZJCH482_{Microtendipes_robustus}	0.0575579	0.0575579	0.014871	0.0199302	0.0255064	0.00356508	0.0144154
Microtendipes_robustus_ZJCH498_{Microtendipes_robustus}	0.0536516	0.0536516	0.0111116	0.0236408	0.0255064	0.0144154	0.0107724	0.0144154
Microtendipes_robustus_ZJCH470_{Microtendipes_robustus}	0.0556627	0.0556627	0.0167327	0.0217449	0.0273316	0.00177857	0.00535001	0.01622	0.021841
	Mean=	0.029349			MAX=	0.0575579

## Sheet: tuberosus
Diptera_ZJCHI840-22_{Microtendipes_tuberosus}
Microtendipes_tuberosus_ZHECH236-21_{Microtendipes_tuberosus}	0.00183486
Microtendipes_tuberosus_CH160_{Microtendipes_tuberosus}	0.0243139	0.027289
Microtendipes_tuberosus_ZJCH232_{Microtendipes_tuberosus}	0.00622415	0.00414081	0.0318611
Diptera_ZJCHI657-22_{Microtendipes_tuberosus}	0.0464395	0.0444514	0.0606075	0.0503856
Diptera_ZJCHI847-22_{Microtendipes_tuberosus}	0.00551728	0.00367226	0.0261969	0.00622415	0.0484405
	Mean	0.0258399		MAX	0.0606075
Diptera_ZJCHI840-22_{Microtendipes_tuberosus}
Microtendipes_tuberosus_ZHECH236-21_{Microtendipes_tuberosus}	0.00183486
Microtendipes_tuberosus_CH160_{Microtendipes_tuberosus}	0.0243139	0.027289
Microtendipes_tuberosus_ZJCH232_{Microtendipes_tuberosus}	0.00622415	0.00414081	0.0318611
Diptera_ZJCHI847-22_{Microtendipes_tuberosus}	0.00551728	0.00367226	0.0261969	0.00622415
	Mean	0.0137274		MAX	0.0318611
